# Supplementary material for: Crystal structure of N,N′-(1,2-phenyl­ene)bis­(2-chloro­acetamide)
Source: Acta Crystallogr E Crystallogr Commun. 2015 Jan 14;71(Pt 2):o108. doi: 10.1107/S2056989015000304 (PMC4384540; doi:10.1107/S2056989015000304)
Supplement: Supplementary file 1 [file e-71-0o108-sup1.cif]

##############################################################################
#                                                                            #
# This CIF contains the data in a paper accepted for publication in          #
# Acta Crystallographica Section E. It conforms to the requirements of       #
# Notes for Authors for Acta Crystallographica Section E, and has been       #
# peer reviewed under the auspices of the IUCr Commission on Journals.       #
#                                                                            #
# Full details of the Crystallographic Information File format               #
# are given in the paper "The Crystallographic Information File (CIF):       #
# a New Standard Archive File for Crystallography" by S. R. Hall, F. H.      #
# Allen and I. D. Brown [Acta Cryst. (1991), A47, 655-685].                  #
#                                                                            #
# The current version of the core CIF dictionary is obtainable from          #
# ftp://ftp.iucr.org/pub/cif_core.dic.                                       #
#                                                                            #
# Software is freely available for graphical display of the structure(s)     #
# in this CIF. For information consult the CIF software page                 #
# http://www.iucr.org/resources/cif/software.                                #
#                                                                            #
# This file may be used for bona fide research purposes within the           #
# scientific community so long as proper attribution is given to the journal # 
# article from which it was obtained.                                        #
#                                                                            #
##############################################################################
data_I
_audit_creation_method     SHELXL-97
_chemical_name_systematic
;
<i>N</i>,<i>N</i>'-(1,2-Phenylene)bis(2-chloroacetamide)
;
_chemical_name_common     ?
_chemical_formula_moiety     'C10 H10 Cl2 N2 O2'
_chemical_formula_sum     'C10 H10 Cl2 N2 O2'
_chemical_formula_iupac     'C10 H10 Cl2 N2 O2'
_chemical_formula_weight     261.10
_shelx_space_group_comment
;
The symmetry employed for this shelxl refinement is uniquely defined
by the following loop, which should always be used as a source of
symmetry information in preference to the above space-group names.
They are only intended as comments.
;
_space_group_crystal_system     monoclinic
_space_group_name_H-M_alt     'P 21/c'
_space_group_name_Hall     '-P 2ybc'
loop_
    _space_group_symop_operation_xyz
    'x, y, z'
    '-x, y+1/2, -z+1/2'
    '-x, -y, -z'
    'x, -y-1/2, z-1/2'
_cell_length_a     4.5731(4)
_cell_length_b     14.3260(16)
_cell_length_c     16.7472(15)
_cell_angle_alpha     90
_cell_angle_beta     95.611(5)
_cell_angle_gamma     90
_cell_volume     1091.92(18)
_cell_formula_units_Z     4
_cell_measurement_reflns_used     1685
_cell_measurement_theta_min     1.87
_cell_measurement_theta_max     26.00
_cell_measurement_temperature     296(2)
_exptl_crystal_description     needle
_exptl_crystal_colour     colorless
_exptl_crystal_size_max     0.40
_exptl_crystal_size_mid     0.22
_exptl_crystal_size_min     0.16
_exptl_crystal_density_diffrn     1.588
_exptl_crystal_density_meas     ?
_exptl_crystal_density_method     'not measured'
_exptl_crystal_F_000     536
_exptl_absorpt_coefficient_mu     0.579
_exptl_absorpt_correction_type     multi-scan
_exptl_absorpt_process_details
;
(SADABS; Bruker, 2005)
;
_exptl_absorpt_correction_T_min     0.803
_exptl_absorpt_correction_T_max     0.911
_exptl_special_details
;
;
_diffrn_ambient_temperature     296(2)
_diffrn_radiation_type     MoK\a
_diffrn_radiation_wavelength     0.71073
_diffrn_radiation_source     'fine-focus sealed tube'
_diffrn_radiation_monochromator     graphite
_diffrn_measurement_device_type     'Bruker Kappa APEXII CCD'
_diffrn_measurement_method     \w
_diffrn_detector_area_resol_mean     8.00
_diffrn_reflns_number     8308
_diffrn_reflns_av_R_equivalents     0.0305
_diffrn_reflns_theta_min     1.87
_diffrn_reflns_theta_max     26.0
_diffrn_reflns_theta_full     26.0
_diffrn_measured_fraction_theta_max     0.999
_diffrn_measured_fraction_theta_full     0.999
_diffrn_reflns_limit_h_min     -5
_diffrn_reflns_limit_h_max     5
_diffrn_reflns_limit_k_min     -17
_diffrn_reflns_limit_k_max     14
_diffrn_reflns_limit_l_min     -20
_diffrn_reflns_limit_l_max     20
_diffrn_standards_number     0
_diffrn_standards_interval_count     ?
_diffrn_standards_interval_time     ?
_diffrn_standards_decay_%     ?
_refine_special_details
;
Refinement of <i>F</i>^2^ against ALL reflections. The weighted <i>R</i>-factor
<i>wR</i> and goodness of fit <i>S</i> are based on <i>F</i>^2^, conventional
<i>R</i>-factors <i>R</i> are based on <i>F</i>, with <i>F</i> set to zero for
negative <i>F</i>^2^. The threshold expression of <i>F</i>^2^ >
\s(<i>F</i>^2^) is used only for calculating <i>R</i>-factors(gt) <i>etc</i>.
and is not relevant to the choice of reflections for refinement.
<i>R</i>-factors based on <i>F</i>^2^ are statistically about twice as large
as those based on <i>F</i>, and <i>R</i>-factors based on ALL data will be
even larger.
;
_reflns_number_total     2154
_reflns_number_gt     1685
_reflns_threshold_expression     I>2\s(I)
_refine_ls_structure_factor_coef     Fsqd
_refine_ls_matrix_type     full
_refine_ls_R_factor_all     0.0504
_refine_ls_R_factor_gt     0.0352
_refine_ls_wR_factor_gt     0.0761
_refine_ls_wR_factor_ref     0.0834
_refine_ls_goodness_of_fit_ref     1.031
_refine_ls_restrained_S_all     1.031
_refine_ls_number_reflns     2154
_refine_ls_number_parameters     145
_refine_ls_number_restraints     0
_refine_ls_hydrogen_treatment     constr
_refine_ls_weighting_scheme     calc
_refine_ls_weighting_details
              'w=1/[\s^2^(Fo^2^)+(0.0318P)^2^+0.3920P] where P=(Fo^2^+2Fc^2^)/3'
_atom_sites_solution_hydrogens     geom
_atom_sites_solution_primary     direct
_atom_sites_solution_secondary     difmap
_refine_ls_shift/su_max     0.000
_refine_ls_shift/su_mean     0.000
_refine_diff_density_max     0.253
_refine_diff_density_min     -0.282
loop_
    _atom_type_symbol
    _atom_type_description
    _atom_type_scat_dispersion_real
    _atom_type_scat_dispersion_imag
    _atom_type_scat_source
    'C' 'C' 0.0033 0.0016
                         'International Tables Vol C Tables 4.2.6.8 and 6.1.1.4'
    'H' 'H' 0.0000 0.0000
                         'International Tables Vol C Tables 4.2.6.8 and 6.1.1.4'
    'N' 'N' 0.0061 0.0033
                         'International Tables Vol C Tables 4.2.6.8 and 6.1.1.4'
    'O' 'O' 0.0106 0.0060
                         'International Tables Vol C Tables 4.2.6.8 and 6.1.1.4'
    'Cl' 'Cl' 0.1484 0.1585
                         'International Tables Vol C Tables 4.2.6.8 and 6.1.1.4'
_computing_data_collection
;
APEX2 (Bruker, 2007)
;
_computing_cell_refinement
;
SAINT (Bruker, 2007)
;
_computing_data_reduction
;
SAINT (Bruker, 2007)
;
_computing_structure_solution
;
SHELXS97 (Sheldrick, 2008)
;
_computing_structure_refinement
;
SHELXL97 (Sheldrick, 2008)
;
_computing_molecular_graphics
;
ORTEP-3 for Windows (Farrugia, 2012) and PLATON (Spek, 2009)
;
_computing_publication_material
;
WinGX (Farrugia, 2012) and PLATON (Spek, 2009)
;
loop_
    _atom_site_type_symbol
    _atom_site_label
    _atom_site_fract_x
    _atom_site_fract_y
    _atom_site_fract_z
    _atom_site_U_iso_or_equiv
    _atom_site_adp_type
    _atom_site_calc_flag
    _atom_site_occupancy
    _atom_site_disorder_assembly
    _atom_site_disorder_group
    Cl Cl1 0.42275(13) 0.31322(5) 0.41502(3) 0.0566(2) Uani d 1 . .
    Cl Cl2 1.17253(12) -0.12690(5) 0.49132(3) 0.05386(19) Uani d 1 . .
    O O1 0.5571(3) 0.29789(10) 0.23928(9) 0.0451(4) Uani d 1 . .
    O O2 1.2396(3) 0.00838(11) 0.36111(8) 0.0451(4) Uani d 1 . .
    N N1 0.5615(3) 0.14134(11) 0.26212(9) 0.0310(4) Uani d 1 . .
    H H1 0.4935 0.0990 0.2917 0.037 Uiso calc 1 . .
    N N2 0.8285(3) -0.03260(11) 0.28396(9) 0.0331(4) Uani d 1 . .
    H H2 0.6706 -0.0656 0.2809 0.040 Uiso calc 1 . .
    C C1 0.2642(4) 0.23927(16) 0.33817(13) 0.0420(5) Uani d 1 . .
    H H1A 0.2243 0.1785 0.3602 0.050 Uiso calc 1 . .
    H H1B 0.0799 0.2655 0.3148 0.050 Uiso calc 1 . .
    C C2 0.4749(4) 0.22930(14) 0.27444(11) 0.0318(4) Uani d 1 . .
    C C3 0.7526(4) 0.11071(14) 0.20580(10) 0.0297(4) Uani d 1 . .
    C C4 0.8061(4) 0.16327(16) 0.13895(12) 0.0392(5) Uani d 1 . .
    H H4 0.7163 0.2211 0.1303 0.047 Uiso calc 1 . .
    C C5 0.9919(5) 0.12981(17) 0.08557(12) 0.0441(5) Uani d 1 . .
    H H5 1.0262 0.1653 0.0409 0.053 Uiso calc 1 . .
    C C6 1.1271(4) 0.04451(17) 0.09760(12) 0.0428(5) Uani d 1 . .
    H H6 1.2544 0.0228 0.0618 0.051 Uiso calc 1 . .
    C C7 1.0726(4) -0.00838(15) 0.16302(12) 0.0382(5) Uani d 1 . .
    H H7 1.1621 -0.0664 0.1711 0.046 Uiso calc 1 . .
    C C8 0.8855(4) 0.02408(14) 0.21689(11) 0.0301(4) Uani d 1 . .
    C C9 1.0116(4) -0.03627(13) 0.35130(11) 0.0314(4) Uani d 1 . .
    C C10 0.8997(4) -0.09830(17) 0.41444(13) 0.0451(5) Uani d 1 . .
    H H10A 0.8221 -0.1553 0.3893 0.054 Uiso calc 1 . .
    H H10B 0.7399 -0.0669 0.4375 0.054 Uiso calc 1 . .
loop_
    _atom_site_aniso_label
    _atom_site_aniso_U_11
    _atom_site_aniso_U_22
    _atom_site_aniso_U_33
    _atom_site_aniso_U_12
    _atom_site_aniso_U_13
    _atom_site_aniso_U_23
    Cl1 0.0649(4) 0.0620(5) 0.0442(3) -0.0031(3) 0.0113(3) -0.0083(3)
    Cl2 0.0561(4) 0.0613(4) 0.0443(3) 0.0051(3) 0.0057(2) 0.0141(3)
    O1 0.0551(9) 0.0273(9) 0.0557(9) 0.0023(6) 0.0198(7) 0.0054(7)
    O2 0.0390(8) 0.0483(10) 0.0478(8) -0.0158(7) 0.0025(6) 0.0089(7)
    N1 0.0331(8) 0.0248(10) 0.0368(8) -0.0025(6) 0.0114(7) 0.0037(7)
    N2 0.0272(8) 0.0277(9) 0.0448(9) -0.0047(6) 0.0055(7) 0.0056(8)
    C1 0.0354(11) 0.0351(13) 0.0574(13) -0.0016(9) 0.0148(9) -0.0049(11)
    C2 0.0274(9) 0.0287(12) 0.0395(10) -0.0006(8) 0.0040(8) 0.0006(9)
    C3 0.0268(9) 0.0299(11) 0.0327(9) -0.0042(8) 0.0052(7) -0.0024(9)
    C4 0.0439(11) 0.0360(13) 0.0389(10) 0.0029(9) 0.0106(9) 0.0069(10)
    C5 0.0498(13) 0.0494(15) 0.0347(10) -0.0058(11) 0.0122(9) 0.0042(10)
    C6 0.0425(12) 0.0494(15) 0.0385(11) -0.0029(10) 0.0139(9) -0.0100(11)
    C7 0.0351(10) 0.0318(12) 0.0484(12) 0.0002(9) 0.0071(9) -0.0068(10)
    C8 0.0269(9) 0.0289(11) 0.0345(9) -0.0055(8) 0.0024(8) -0.0005(9)
    C9 0.0300(10) 0.0237(11) 0.0420(10) 0.0011(8) 0.0102(8) 0.0015(9)
    C10 0.0410(12) 0.0434(14) 0.0507(12) -0.0061(10) 0.0046(10) 0.0123(11)
_geom_special_details
;
All e.s.d.'s (except the e.s.d. in the dihedral angle between two l.s. planes)
are estimated using the full covariance matrix. The cell e.s.d.'s are taken
into account individually in the estimation of e.s.d.'s in distances, angles
and torsion angles; correlations between e.s.d.'s in cell parameters are only
used when they are defined by crystal symmetry. An approximate (isotropic)
treatment of cell e.s.d.'s is used for estimating e.s.d.'s involving l.s.
planes.
;
loop_
    _geom_bond_atom_site_label_1
    _geom_bond_atom_site_label_2
    _geom_bond_site_symmetry_2
    _geom_bond_distance
    _geom_bond_publ_flag
    Cl1 C1 . 1.767(2) ?
    Cl2 C10 . 1.752(2) ?
    O1 C2 . 1.223(2) ?
    O2 C9 . 1.221(2) ?
    N1 C2 . 1.343(2) ?
    N1 C3 . 1.417(2) ?
    N1 H1 . 0.8600 ?
    N2 C9 . 1.338(2) ?
    N2 C8 . 1.431(2) ?
    N2 H2 . 0.8600 ?
    C1 C2 . 1.513(3) ?
    C1 H1A . 0.9700 ?
    C1 H1B . 0.9700 ?
    C3 C8 . 1.387(3) ?
    C3 C4 . 1.391(3) ?
    C4 C5 . 1.378(3) ?
    C4 H4 . 0.9300 ?
    C5 C6 . 1.375(3) ?
    C5 H5 . 0.9300 ?
    C6 C7 . 1.375(3) ?
    C6 H6 . 0.9300 ?
    C7 C8 . 1.383(3) ?
    C7 H7 . 0.9300 ?
    C9 C10 . 1.509(3) ?
    C10 H10A . 0.9700 ?
    C10 H10B . 0.9700 ?
loop_
    _geom_angle_atom_site_label_1
    _geom_angle_atom_site_label_2
    _geom_angle_atom_site_label_3
    _geom_angle_site_symmetry_1
    _geom_angle_site_symmetry_3
    _geom_angle
    _geom_angle_publ_flag
    C2 N1 C3 . . 127.11(16) ?
    C2 N1 H1 . . 116.4 ?
    C3 N1 H1 . . 116.4 ?
    C9 N2 C8 . . 122.45(15) ?
    C9 N2 H2 . . 118.8 ?
    C8 N2 H2 . . 118.8 ?
    C2 C1 Cl1 . . 109.02(14) ?
    C2 C1 H1A . . 109.9 ?
    Cl1 C1 H1A . . 109.9 ?
    C2 C1 H1B . . 109.9 ?
    Cl1 C1 H1B . . 109.9 ?
    H1A C1 H1B . . 108.3 ?
    O1 C2 N1 . . 124.80(17) ?
    O1 C2 C1 . . 120.69(19) ?
    N1 C2 C1 . . 114.50(17) ?
    C8 C3 C4 . . 118.89(17) ?
    C8 C3 N1 . . 118.63(16) ?
    C4 C3 N1 . . 122.47(18) ?
    C5 C4 C3 . . 120.1(2) ?
    C5 C4 H4 . . 119.9 ?
    C3 C4 H4 . . 119.9 ?
    C6 C5 C4 . . 120.71(19) ?
    C6 C5 H5 . . 119.6 ?
    C4 C5 H5 . . 119.6 ?
    C7 C6 C5 . . 119.51(19) ?
    C7 C6 H6 . . 120.2 ?
    C5 C6 H6 . . 120.2 ?
    C6 C7 C8 . . 120.4(2) ?
    C6 C7 H7 . . 119.8 ?
    C8 C7 H7 . . 119.8 ?
    C7 C8 C3 . . 120.32(18) ?
    C7 C8 N2 . . 119.55(18) ?
    C3 C8 N2 . . 120.13(16) ?
    O2 C9 N2 . . 123.29(18) ?
    O2 C9 C10 . . 123.94(17) ?
    N2 C9 C10 . . 112.73(16) ?
    C9 C10 Cl2 . . 112.76(14) ?
    C9 C10 H10A . . 109.0 ?
    Cl2 C10 H10A . . 109.0 ?
    C9 C10 H10B . . 109.0 ?
    Cl2 C10 H10B . . 109.0 ?
    H10A C10 H10B . . 107.8 ?
loop_
    _geom_torsion_atom_site_label_1
    _geom_torsion_atom_site_label_2
    _geom_torsion_atom_site_label_3
    _geom_torsion_atom_site_label_4
    _geom_torsion_site_symmetry_1
    _geom_torsion_site_symmetry_2
    _geom_torsion_site_symmetry_3
    _geom_torsion_site_symmetry_4
    _geom_torsion
    _geom_torsion_publ_flag
    C3 N1 C2 O1 . . . . -2.1(3) ?
    C3 N1 C2 C1 . . . . 178.87(16) ?
    Cl1 C1 C2 O1 . . . . -58.8(2) ?
    Cl1 C1 C2 N1 . . . . 120.23(16) ?
    C2 N1 C3 C8 . . . . 161.13(17) ?
    C2 N1 C3 C4 . . . . -20.4(3) ?
    C8 C3 C4 C5 . . . . -0.9(3) ?
    N1 C3 C4 C5 . . . . -179.38(18) ?
    C3 C4 C5 C6 . . . . -0.2(3) ?
    C4 C5 C6 C7 . . . . 0.9(3) ?
    C5 C6 C7 C8 . . . . -0.6(3) ?
    C6 C7 C8 C3 . . . . -0.5(3) ?
    C6 C7 C8 N2 . . . . 179.12(17) ?
    C4 C3 C8 C7 . . . . 1.2(3) ?
    N1 C3 C8 C7 . . . . 179.76(16) ?
    C4 C3 C8 N2 . . . . -178.35(17) ?
    N1 C3 C8 N2 . . . . 0.2(2) ?
    C9 N2 C8 C7 . . . . 81.8(2) ?
    C9 N2 C8 C3 . . . . -98.6(2) ?
    C8 N2 C9 O2 . . . . 0.4(3) ?
    C8 N2 C9 C10 . . . . 178.10(17) ?
    O2 C9 C10 Cl2 . . . . -17.4(3) ?
    N2 C9 C10 Cl2 . . . . 164.89(15) ?
loop_
    _geom_hbond_atom_site_label_D
    _geom_hbond_atom_site_label_H
    _geom_hbond_atom_site_label_A
    _geom_hbond_site_symmetry_A
    _geom_hbond_distance_DH
    _geom_hbond_distance_HA
    _geom_hbond_distance_DA
    _geom_hbond_angle_DHA
    N1 H1 O2 1_455 0.86 2.16 3.003(2) 168
    N2 H2 O1 2_645 0.86 2.23 3.004(2) 150
    C1 H1A O2 1_455 0.97 2.44 3.333(3) 153
_shelxl_version_number     2014/6
_iucr_refine_instructions_details
;
TITL JT5A_0m in P2(1)/c WHITE NEEDLE
CELL 0.71073 4.5731 14.3260 16.7472 90.000 95.611 90.000
ZERR 4.00 0.0004 0.0016 0.0015 0.000 0.005 0.000
LATT 1
SYMM -x, y+1/2, -z+1/2
SFAC C  H  N  O  Cl
UNIT 40  40  8  8  8
L.S. 20
OMIT -3 52
ACTA
BOND $H
HTAB
CONF
LIST 4
FMAP 2
PLAN -2
TEMP 23.000
EQIV $1 x-1, y, z
HTAB N1 O2_$1
EQIV $2 -x+1, y-1/2, -z+1/2
HTAB N2 O1_$2
HTAB C1 O2_$1
HTAB C4 O1
MPLA 3 C10 C9 O2 CL2
MPLA 8 C3 C4 C5 C6 C7 C8 N1 N2
MPLA 3 C1 C2 O1 CL1
MPLA 3 C10 C9 O2 CL2
SIZE 0.40 0.22 0.16
WGHT    0.031800    0.392000
FVAR       0.23743
CL1   5    0.422751    0.313215    0.415023    11.00000    0.06491    0.06199 =
         0.04417   -0.00830    0.01130   -0.00309
CL2   5    1.172525   -0.126904    0.491325    11.00000    0.05614    0.06131 =
         0.04429    0.01406    0.00571    0.00505
O1    4    0.557078    0.297895    0.239285    11.00000    0.05506    0.02730 =
         0.05573    0.00542    0.01976    0.00228
O2    4    1.239649    0.008380    0.361108    11.00000    0.03896    0.04832 =
         0.04778    0.00892    0.00249   -0.01582
N1    3    0.561498    0.141343    0.262124    11.00000    0.03310    0.02477 =
         0.03680    0.00367    0.01135   -0.00253
AFIX  43
H1    2    0.493535    0.098975    0.291652    11.00000   -1.20000
AFIX   0
N2    3    0.828452   -0.032604    0.283960    11.00000    0.02722    0.02767 =
         0.04476    0.00564    0.00550   -0.00466
AFIX  43
H2    2    0.670557   -0.065554    0.280898    11.00000   -1.20000
AFIX   0
C1    1    0.264163    0.239267    0.338167    11.00000    0.03544    0.03507 =
         0.05736   -0.00489    0.01476   -0.00163
AFIX  23
H1A   2    0.224309    0.178483    0.360208    11.00000   -1.20000
H1B   2    0.079869    0.265543    0.314776    11.00000   -1.20000
AFIX   0
C2    1    0.474923    0.229299    0.274444    11.00000    0.02743    0.02869 =
         0.03952    0.00062    0.00404   -0.00062
C3    1    0.752551    0.110714    0.205801    11.00000    0.02681    0.02990 =
         0.03272   -0.00236    0.00524   -0.00422
C4    1    0.806063    0.163271    0.138954    11.00000    0.04393    0.03604 =
         0.03893    0.00694    0.01060    0.00289
AFIX  43
H4    2    0.716296    0.221121    0.130251    11.00000   -1.20000
AFIX   0
C5    1    0.991859    0.129810    0.085568    11.00000    0.04982    0.04936 =
         0.03469    0.00424    0.01216   -0.00579
AFIX  43
H5    2    1.026178    0.165289    0.040925    11.00000   -1.20000
AFIX   0
C6    1    1.127061    0.044513    0.097604    11.00000    0.04248    0.04945 =
         0.03850   -0.00998    0.01393   -0.00290
AFIX  43
H6    2    1.254405    0.022783    0.061753    11.00000   -1.20000
AFIX   0
C7    1    1.072574   -0.008384    0.163018    11.00000    0.03510    0.03184 =
         0.04838   -0.00680    0.00706    0.00020
AFIX  43
H7    2    1.162053   -0.066366    0.171097    11.00000   -1.20000
AFIX   0
C8    1    0.885531    0.024082    0.216888    11.00000    0.02685    0.02889 =
         0.03448   -0.00052    0.00244   -0.00547
C9    1    1.011616   -0.036268    0.351295    11.00000    0.02996    0.02366 =
         0.04197    0.00147    0.01018    0.00111
C10   1    0.899668   -0.098298    0.414444    11.00000    0.04102    0.04344 =
         0.05072    0.01228    0.00457   -0.00607
AFIX  23
H10A  2    0.822105   -0.155300    0.389290    11.00000   -1.20000
H10B  2    0.739874   -0.066877    0.437500    11.00000   -1.20000
AFIX   0
HKLF 4
REM  JT5A_0m in P2(1)/c WHITE NEEDLE
REM R1 =  0.0352 for    1685 Fo > 4sig(Fo)  and  0.0504 for all    2154 data
REM    145 parameters refined using      0 restraints
END
WGHT      0.0318      0.3920
REM Instructions for potential hydrogen bonds
HTAB N1 O2_$1
HTAB N2 O1_$2
HTAB C1 O2_$1
HTAB C4 O1
REM Highest difference peak  0.253,  deepest hole -0.282,  1-sigma level  0.046
Q1    1   1.2613 -0.0725  0.5131  11.00000  0.05    0.25
Q2    1   0.6579  0.1215  0.2206  11.00000  0.05    0.19
;
data_global
_journal_date_recd_electronic     2014-12-17
_journal_date_accepted     2015-01-07
_journal_name_full     'Acta Crystallographica, Section E'
_journal_year     2015
_journal_volume     71
_journal_issue      2
_journal_page_first     o108
_journal_page_last     o108
_journal_paper_category     HO
_journal_paper_doi     10.1107/S2056989015000304
_journal_coeditor_code     GK2623
_publ_contact_author
;
Muhammad Nawaz Tahir
University of Sargodha
Department of Physics
Sargodha
Pakistan
;
_publ_contact_author_email     'dmntahir_uos@yahoo.com'
_publ_contact_author_fax     '0092 48 32 22 121'
_publ_contact_author_phone     '0092 48 92 30 914'
_publ_section_title
;
Crystal structure of <i>N</i>,<i>N</i>'-(1,2-phenylene)bis(2-chloroacetamide)
;
loop_
    _publ_author_name
    _publ_author_footnote
    _publ_author_address
    'Javaria Tariq' .
;
Department of Chemistry
Institute of Chemical and Biological Sciences
University of Gujrat
Gujrat 50700
Pakistan
;
    'Shahzad Murtaza' .
;
Department of Chemistry
Institute of Chemical and Biological Sciences
University of Gujrat
Gujrat 50700
Pakistan
;
    'Tahir, Muhammad Nawaz' .
;
Department of Physics
University of Sargodha
Sargodha
Punjab
Pakistan
;
    'Muhammad Zaheer' .
;
Department of Chemistry
Institute of Chemical and Biological Sciences
University of Gujrat
Gujrat 50700
Pakistan
;
