# Supplementary material for: Crystal structure of N,N′-(1,2-phenyl­ene)bis­(2-chloro­acetamide)
Source: Acta Crystallogr E Crystallogr Commun. 2015 Jan 14;71(Pt 2):o108. doi: 10.1107/S2056989015000304 (PMC4384540; doi:10.1107/S2056989015000304)
Supplement: Supplementary file 2 [file e-71-0o108-Isup2.hkl]

#
# h,k,l, Fc-squared, Fo-squared, sigma(Fo-squared), status flag
#
data_I
_shelx_title ' JT5A_0m in P2(1)/c WHITE NEEDLE'
_shelx_refln_list_code          4
_shelx_F_calc_maximum      136.32
_exptl_crystal_F_000       536.00
_reflns_d_resolution_high  0.8108

loop_
 _space_group_symop_operation_xyz
 'x, y, z'
 '-x, y+1/2, -z+1/2'
 '-x, -y, -z'
 'x, -y-1/2, z-1/2'

_cell_length_a     4.5731
_cell_length_b    14.3260
_cell_length_c    16.7472
_cell_angle_alpha  90.000
_cell_angle_beta   95.611
_cell_angle_gamma  90.000

_shelx_F_squared_multiplier     1.000

loop_
 _refln_index_h
 _refln_index_k
 _refln_index_l
 _refln_F_squared_calc
 _refln_F_squared_meas
 _refln_F_squared_sigma
 _refln_observed_status
   1   0   0        958.39        954.53        18.47 o
   2   0   0         28.51         25.86         1.72 o
   3   0   0       2690.25       2640.58        28.51 o
   4   0   0         19.08         25.12         5.63 o
   5   0   0         86.64         93.76         9.92 o
   1   1   0        218.25        233.44         2.33 o
   2   1   0        949.02        890.05         8.92 o
   3   1   0        177.27        188.74         3.68 o
   4   1   0         65.06         71.72         3.41 o
   5   1   0         24.65         30.31         4.50 o
   0   2   0        220.02        216.29         5.64 o
   1   2   0      18582.85      16884.86       197.39 o
   2   2   0       1056.48       1134.47        11.19 o
   3   2   0          2.54          2.33         1.22 o
   4   2   0         43.73         41.06         2.64 o
   5   2   0          4.40          6.32         4.03 o
   1   3   0       1655.43       1696.45        14.12 o
   2   3   0         37.91         49.45         1.91 o
   3   3   0         31.62         32.13         2.40 o
   4   3   0         97.55         96.23         6.66 o
   5   3   0         70.33         77.42         7.94 o
   0   4   0          0.53          2.31         2.84 o
   1   4   0         64.16         74.47         3.41 o
   2   4   0         34.92         33.42         2.00 o
   3   4   0        111.39        115.68         7.42 o
   4   4   0         41.98         39.85         4.02 o
   5   4   0        108.13        109.81        17.19 o
   1   5   0       4843.81       4838.10        57.09 o
   2   5   0        842.42        862.19        10.45 o
   3   5   0        168.45        148.02         6.06 o
   4   5   0        352.05        359.16        10.09 o
   5   5   0          1.38          6.47         4.87 o
   0   6   0       4075.05       4053.25       101.47 o
   1   6   0         11.18          7.64         1.67 o
   2   6   0         69.30         72.23         4.17 o
   3   6   0         42.38         51.56         3.23 o
   4   6   0         32.74         45.18         4.56 o
   5   6   0         70.28         63.33        11.89 o
   1   7   0       1105.10       1118.92        16.88 o
   2   7   0          6.63          2.67         1.55 o
   3   7   0         14.15         11.24         2.31 o
   4   7   0        379.43        397.54        11.27 o
   5   7   0         14.92         17.38         7.63 o
   0   8   0       1174.63       1255.41        41.33 o
   1   8   0       1763.87       1727.60        27.70 o
   2   8   0        726.81        735.43        12.84 o
   3   8   0         57.39         66.47         4.48 o
   4   8   0        114.16        104.85         7.60 o
   5   8   0          6.03          2.84         6.74 o
   1   9   0        162.01        172.68         9.35 o
   2   9   0          3.98          4.67         1.99 o
   3   9   0        507.31        493.96        13.37 o
   4   9   0          6.20          5.51         4.30 o
   0  10   0        131.66        144.22        15.08 o
   1  10   0        288.02        286.42         8.56 o
   2  10   0         16.46         16.47         2.76 o
   3  10   0          3.79          4.63         2.51 o
   4  10   0          0.20          9.65         5.14 o
   1  11   0         83.97         65.08         4.84 o
   2  11   0          9.24          4.33         2.23 o
   3  11   0          0.40         -1.02         3.21 o
   4  11   0         23.83         20.21         5.94 o
   0  12   0        564.60        582.20        30.16 o
   1  12   0         35.36         34.63         3.90 o
   2  12   0         65.34         61.38         6.81 o
   3  12   0         65.63         66.83         8.69 o
   4  12   0          3.92          7.81         5.23 o
   1  13   0        208.13        234.40        10.89 o
   2  13   0         22.89         24.66         3.43 o
   3  13   0          6.02         11.56         5.68 o
   0  14   0        130.29        124.88        17.74 o
   1  14   0         73.49         49.21         8.45 o
   2  14   0         25.42         12.06         7.98 o
   3  14   0          0.44         -2.86         4.82 o
   1  15   0          1.80          6.11         5.35 o
   2  15   0         17.99          2.66         7.27 o
   0  16   0         18.60         21.11        10.29 o
   1  16   0         44.39         35.20         8.40 o
   2  16   0          5.12          6.74         8.51 o
   1  17   0          1.53          1.80         5.50 o
  -5   1   1          0.09         -1.42         3.16 o
  -4   1   1         55.64         46.19         4.48 o
  -3   1   1         55.32         58.41         2.41 o
  -2   1   1        788.75        729.96         7.61 o
  -1   1   1       2149.84       2036.63        14.10 o
   0   1   1        458.27        478.79         9.15 o
   1   1   1         37.10         34.64         0.87 o
   2   1   1       1046.79       1103.47        10.10 o
   3   1   1        424.95        406.41         5.26 o
   4   1   1        178.70        178.51         6.15 o
   5   1   1         62.17         50.10         7.06 o
  -5   2   1         14.13         12.38         4.35 o
  -4   2   1        780.69        795.25        11.90 o
  -3   2   1        253.00        248.93         4.50 o
  -2   2   1        190.09        201.09         3.33 o
  -1   2   1        884.50        843.79         7.66 o
   0   2   1        390.73        365.87         7.00 o
   1   2   1       1388.34       1398.01         9.67 o
   2   2   1        194.57        206.54         3.18 o
   3   2   1         85.04         75.03         2.74 o
   4   2   1         80.08         98.37         6.22 o
   5   2   1         27.22         32.14         5.46 o
  -5   3   1          6.26          6.10         4.16 o
  -4   3   1        162.53        157.44         8.86 o
  -3   3   1        300.62        280.20         5.99 o
  -2   3   1        869.13        788.07         8.71 o
  -1   3   1       5495.32       5424.00        44.01 o
   0   3   1        628.18        651.36         9.96 o
   1   3   1         76.09         58.93         2.32 o
   2   3   1         79.61         63.23         1.99 o
   3   3   1        417.26        397.23         7.06 o
   4   3   1        117.08        124.32        13.81 o
   5   3   1        333.19        330.64        14.60 o
  -5   4   1          2.62          5.81         4.03 o
  -4   4   1        219.44        241.94         8.06 o
  -3   4   1        256.30        258.15         6.22 o
  -2   4   1         98.86         93.81         3.06 o
  -1   4   1        546.95        598.23         9.26 o
   0   4   1         28.77         43.41         3.89 o
   1   4   1       2754.77       2708.28        32.96 o
   2   4   1        987.07        940.22        10.25 o
   3   4   1        401.93        412.37         9.18 o
   4   4   1          1.29          2.51         2.93 o
   5   4   1         20.01         20.36         8.51 o
  -5   5   1        182.82        206.20        14.88 o
  -4   5   1        141.23        139.25         7.14 o
  -3   5   1        562.66        569.14         8.54 o
  -2   5   1         25.78         23.58         1.81 o
  -1   5   1        262.11        299.96         6.94 o
   0   5   1       3644.78       3495.60        61.78 o
   1   5   1        804.87        806.15        12.29 o
   2   5   1        188.87        223.22         5.25 o
   3   5   1        141.16        132.95         5.90 o
   4   5   1        383.99        408.69        14.04 o
   5   5   1        113.89        110.16        15.43 o
  -5   6   1        316.36        327.43        16.83 o
  -4   6   1        195.99        219.74         8.47 o
  -3   6   1        409.01        414.09         8.79 o
  -2   6   1         53.65         50.60         3.02 o
  -1   6   1       1600.19       1555.34        21.46 o
   0   6   1       2866.14       2910.75        53.81 o
   1   6   1          1.87          6.66         2.21 o
   2   6   1       1941.53       1929.90        23.19 o
   3   6   1        154.85        153.00         7.41 o
   4   6   1          0.32         -0.51         2.97 o
   5   6   1         20.83          0.71         6.74 o
  -5   7   1         42.35         41.69        10.47 o
  -4   7   1        211.67        223.59         8.64 o
  -3   7   1         31.53         32.23         3.59 o
  -2   7   1        639.57        691.96        12.23 o
  -1   7   1          2.60         -0.55         1.42 o
   0   7   1        515.81        486.12        14.93 o
   1   7   1        164.18        236.77        11.89 o
   2   7   1         30.15         28.70         2.27 o
   3   7   1        604.02        609.97        10.80 o
   4   7   1         34.49         37.29         5.36 o
   5   7   1          1.22         11.89         7.10 o
  -5   8   1          5.29          8.51         7.10 o
  -4   8   1        192.53        187.57        10.52 o
  -3   8   1        135.89        134.71        10.78 o
  -2   8   1         12.41         16.44         2.64 o
  -1   8   1         83.10         72.83         4.46 o
   0   8   1         24.79         32.38         4.95 o
   1   8   1         11.25         18.79         5.94 o
   2   8   1         36.42         32.62         2.49 o
   3   8   1          0.32          1.72         1.75 o
   4   8   1         40.89         44.32         7.08 o
  -4   9   1          7.25          7.68         5.41 o
  -3   9   1        343.01        337.18         9.18 o
  -2   9   1         33.73         32.53         4.61 o
  -1   9   1        225.03        219.81        13.25 o
   0   9   1       1095.06       1066.49        27.28 o
   1   9   1        119.50         95.17         8.28 o
   2   9   1        322.26        332.68         7.29 o
   3   9   1        115.28        131.32         5.64 o
   4   9   1        100.65         99.84        14.10 o
  -4  10   1         33.03         23.50         9.14 o
  -3  10   1         11.79         12.32         2.91 o
  -2  10   1        243.63        271.55         8.36 o
  -1  10   1        642.87        625.96        22.40 o
   0  10   1        392.20        433.48        16.49 o
   1  10   1        106.97        118.13         9.91 o
   2  10   1        517.93        536.00        11.11 o
   3  10   1         67.52         67.02         5.60 o
   4  10   1          2.75          7.38         5.23 o
  -4  11   1          1.86          5.63         5.07 o
  -3  11   1         55.19         69.64         6.71 o
  -2  11   1         23.93         25.81         3.46 o
  -1  11   1         64.09         69.98         4.83 o
   0  11   1        479.92        457.23        17.81 o
   1  11   1         93.20         83.62         8.84 o
   2  11   1          0.70         -0.80         2.00 o
   3  11   1         27.91         34.17         4.42 o
   4  11   1          2.30         -5.14         6.03 o
  -4  12   1          1.62         -1.83         4.64 o
  -3  12   1          0.23          0.65         3.50 o
  -2  12   1          3.21          4.70         2.51 o
  -1  12   1        244.32        257.17         8.61 o
   0  12   1        511.27        480.33        43.55 o
   1  12   1        226.12        196.48        14.03 o
   2  12   1        918.20        922.17        16.54 o
   3  12   1         30.39         35.35         4.47 o
   4  12   1         23.83         21.46         8.87 o
  -3  13   1         29.28         23.68         6.45 o
  -2  13   1          0.61          1.24         2.55 o
  -1  13   1        664.18        676.50        18.59 o
   0  13   1         12.65          9.43         5.59 o
   1  13   1          4.95          5.66         4.77 o
   2  13   1         26.57         23.31         3.33 o
   3  13   1          3.55          9.75         3.90 o
  -3  14   1         14.28          8.58         5.41 o
  -2  14   1         99.74        114.36        11.09 o
  -1  14   1         46.47         48.63         8.58 o
   0  14   1        208.82        167.91        20.49 o
   1  14   1        840.87        818.27        18.63 o
   2  14   1         38.85         36.47         5.07 o
   3  14   1         86.43         87.09        12.59 o
  -2  15   1        356.64        290.21        27.85 o
  -1  15   1         87.37         86.39        13.66 o
   0  15   1          0.11         -0.44         4.52 o
   1  15   1         66.52         79.32        10.71 o
   2  15   1          0.14          0.83         4.85 o
  -2  16   1         16.13          7.63         8.16 o
  -1  16   1         10.41         11.28         6.33 o
   0  16   1         35.62         19.34         6.76 o
   1  16   1         29.38         36.33        15.97 o
   2  16   1          3.38          3.77         5.75 o
  -1  17   1         33.52         23.20         7.75 o
   0  17   1          3.05          7.30         6.44 o
   1  17   1         16.80         16.85         7.21 o
  -5   0   2         27.49         13.94         6.56 o
  -4   0   2          6.69          7.72         2.97 o
  -3   0   2        254.54        296.68         6.68 o
  -2   0   2        509.14        543.97        10.04 o
  -1   0   2        141.40        164.77         2.80 o
   0   0   2       3066.09       2946.60        25.51 o
   1   0   2      12465.63      12207.38       135.69 o
   2   0   2       3519.40       3526.73        51.37 o
   3   0   2        140.73        132.02        10.84 o
   4   0   2        787.65        765.83        15.48 o
   5   0   2        342.55        355.45        17.01 o
  -5   1   2         77.31         71.84         7.60 o
  -4   1   2          7.05         12.82         2.31 o
  -3   1   2        593.07        583.91         8.80 o
  -2   1   2       1015.90       1055.05         9.53 o
  -1   1   2       6832.94       6381.29        45.73 o
   0   1   2         55.36         55.47         1.32 o
   1   1   2       4993.27       4919.30        29.98 o
   2   1   2       2883.16       2819.72        21.15 o
   3   1   2        393.92        392.98         7.48 o
   4   1   2          0.26         -1.04         2.08 o
   5   1   2         72.97         65.72         6.09 o
  -5   2   2          8.65          8.59         4.03 o
  -4   2   2         12.86          9.96         2.48 o
  -3   2   2        485.48        507.19         7.15 o
  -2   2   2        133.04        156.19         3.05 o
  -1   2   2         34.81         49.52         2.83 o
   0   2   2        251.78        224.19        11.09 o
   1   2   2       7709.12       7627.26        52.29 o
   2   2   2        170.75        173.81         2.70 o
   3   2   2        527.64        548.96         7.90 o
   4   2   2        216.94        214.31         9.63 o
   5   2   2         17.41         11.92         4.39 o
  -5   3   2         89.44         73.10         7.65 o
  -4   3   2        105.96        105.68         5.30 o
  -3   3   2          0.10          0.01         1.36 o
  -2   3   2        145.91        145.18         3.25 o
  -1   3   2       1184.31       1152.31        13.99 o
   0   3   2      10095.37       9902.81       113.20 o
   1   3   2        216.51        204.27         2.81 o
   2   3   2          4.15          4.40         1.01 o
   3   3   2          3.99          2.25         1.28 o
   4   3   2        200.54        202.45         9.62 o
   5   3   2         66.66         66.66         9.31 o
  -5   4   2         27.64         39.45         6.21 o
  -4   4   2         11.57         10.93         2.85 o
  -3   4   2       1015.53       1007.89        12.45 o
  -2   4   2        247.98        257.48         4.36 o
  -1   4   2       3802.87       3936.41        46.21 o
   0   4   2       8934.39       8451.18       138.61 o
   1   4   2       1347.85       1360.38        16.36 o
   2   4   2         20.90         32.59         2.12 o
   3   4   2        299.22        309.91         6.42 o
   4   4   2         65.06         62.57         6.08 o
   5   4   2         18.32         14.37         7.98 o
  -5   5   2         89.61        113.45        11.56 o
  -4   5   2        244.69        230.44        10.04 o
  -3   5   2         15.41         13.49         1.93 o
  -2   5   2        181.72        180.77         4.08 o
  -1   5   2        118.89         98.32         7.95 o
   0   5   2          2.23          2.02         2.07 o
   1   5   2         17.46         14.21         3.05 o
   2   5   2       2558.24       2610.01        23.46 o
   3   5   2          0.40          0.57         1.77 o
   4   5   2         24.80         19.50         4.73 o
   5   5   2         69.00         51.09        11.18 o
  -5   6   2          2.31          3.19         4.68 o
  -4   6   2        264.70        281.78         9.11 o
  -3   6   2         15.58         16.87         2.51 o
  -2   6   2          4.87          0.50         1.48 o
  -1   6   2       1920.99       1941.57        29.39 o
   0   6   2          1.05          1.44         2.47 o
   1   6   2         41.23         35.21         3.66 o
   2   6   2         12.97         11.66         1.52 o
   3   6   2         66.40         70.32         4.24 o
   4   6   2          7.87          6.43         3.46 o
   5   6   2          0.04         -2.66         6.21 o
  -5   7   2          3.93         15.01         5.68 o
  -4   7   2        105.74        118.96         8.41 o
  -3   7   2        312.65        320.02         7.78 o
  -2   7   2         65.25         65.87         4.77 o
  -1   7   2         35.75         37.32         3.05 o
   0   7   2         42.17         36.61         4.76 o
   1   7   2       1897.15       1827.28        37.57 o
   2   7   2         93.10         86.99         4.30 o
   3   7   2        154.49        167.09         6.58 o
   4   7   2         17.65         10.37         3.98 o
   5   7   2          0.58          5.85         7.10 o
  -5   8   2         27.14         34.95         9.93 o
  -4   8   2         80.82         84.73         7.51 o
  -3   8   2        210.87        211.47         7.10 o
  -2   8   2        584.32        572.81        17.68 o
  -1   8   2        155.29        153.56         5.18 o
   0   8   2          0.05         -2.22         2.31 o
   1   8   2        972.51        993.88        24.83 o
   2   8   2         12.91         18.39         1.98 o
   3   8   2        961.94        945.88        13.22 o
   4   8   2          0.06         -3.61         6.47 o
  -4   9   2        232.25        247.34        13.05 o
  -3   9   2          0.00         -0.51         2.14 o
  -2   9   2        408.61        414.40        13.46 o
  -1   9   2        650.38        650.63        12.15 o
   0   9   2        609.02        674.75        20.38 o
   1   9   2        552.49        472.62        16.50 o
   2   9   2         85.58         77.58         3.69 o
   3   9   2          2.49          1.18         2.53 o
   4   9   2         82.20         94.32        10.09 o
  -4  10   2         41.25         48.87         7.53 o
  -3  10   2          1.37         -0.46         2.29 o
  -2  10   2        235.89        233.45        10.16 o
  -1  10   2        128.04        132.10         7.01 o
   0  10   2          3.61          7.69         3.61 o
   1  10   2          1.80          2.82         3.45 o
   2  10   2         65.80         61.59         5.20 o
   3  10   2          1.74          1.28         2.62 o
   4  10   2         69.58         60.04        15.08 o
  -4  11   2         12.16         14.82         5.77 o
  -3  11   2          6.29          5.74         2.82 o
  -2  11   2        116.64        133.21         6.37 o
  -1  11   2         46.38         45.54         4.02 o
   0  11   2         23.81         27.06         6.30 o
   1  11   2         48.74         42.84         6.71 o
   2  11   2         51.94         57.78         3.79 o
   3  11   2        107.80         92.92         6.39 o
   4  11   2         59.26         45.24        11.00 o
  -4  12   2         23.14         23.08         6.52 o
  -3  12   2         96.02         94.16         7.91 o
  -2  12   2         73.75         79.81         7.61 o
  -1  12   2        472.93        495.96        18.68 o
   0  12   2          7.20          3.87         4.01 o
   1  12   2          8.90         12.88         5.01 o
   2  12   2         66.38         65.99         4.63 o
   3  12   2         17.04          7.75         3.39 o
   4  12   2         14.95         13.66         8.87 o
  -3  13   2         12.66         24.30         6.48 o
  -2  13   2        222.88        223.17        23.50 o
  -1  13   2         17.73          4.34         7.72 o
   0  13   2         56.02         57.88         8.40 o
   1  13   2        107.55        126.98        11.88 o
   2  13   2        141.34        151.84         8.47 o
   3  13   2          4.36          1.69         3.53 o
  -3  14   2          4.97         -0.18         6.74 o
  -2  14   2        277.89        316.45        25.37 o
  -1  14   2        253.47        230.12        16.70 o
   0  14   2          1.79         -4.15         3.36 o
   1  14   2        130.62        121.13        12.23 o
   2  14   2         28.23         25.00         4.76 o
   3  14   2         16.10         16.58         6.73 o
  -2  15   2         22.16         24.91         5.41 o
  -1  15   2        129.92        122.13        12.86 o
   0  15   2          0.58         -3.94         4.45 o
   1  15   2         26.51         27.00        12.68 o
   2  15   2         35.30         71.10        15.61 o
  -2  16   2         17.06          6.21         8.16 o
  -1  16   2          7.19         -0.88         5.32 o
   0  16   2        202.35        181.78        32.20 o
   1  16   2         45.97         52.04         9.71 o
   2  16   2         12.55          6.74         6.39 o
  -1  17   2          0.02          6.86         6.08 o
   0  17   2        177.63        178.19        17.00 o
   1  17   2         18.28         12.07         6.74 o
  -5   1   3          2.20          3.49         3.63 o
  -4   1   3        112.40        109.75         5.11 o
  -3   1   3         67.32         77.18         3.05 o
  -2   1   3       1673.78       1701.39        14.35 o
  -1   1   3        207.20        210.38         2.73 o
   0   1   3        989.72        999.83         7.18 o
   1   1   3       4658.10       4738.39        31.57 o
   2   1   3        367.66        387.56         6.52 o
   3   1   3        713.18        714.00        10.93 o
   4   1   3        233.78        234.40         7.85 o
   5   1   3         35.19         32.86         4.78 o
  -5   2   3         31.94         36.12         5.90 o
  -4   2   3        382.86        371.54        15.59 o
  -3   2   3        528.13        511.90         8.84 o
  -2   2   3       2820.49       2839.14        25.25 o
  -1   2   3        899.58        923.23         9.89 o
   0   2   3       2736.03       2583.15        35.75 o
   1   2   3      14420.36      13762.34        92.22 o
   2   2   3        884.75        907.03         7.75 o
   3   2   3         17.57         17.76         2.20 o
   4   2   3         94.14         82.40         5.89 o
   5   2   3          9.41         10.08         4.54 o
  -5   3   3        216.15        232.41        13.63 o
  -4   3   3         15.07         17.84         3.40 o
  -3   3   3         67.52         64.42         2.93 o
  -2   3   3       1797.29       1769.60        16.74 o
  -1   3   3       6567.70       6412.58        75.53 o
   0   3   3       3282.93       3309.52        46.56 o
   1   3   3       1206.47       1261.64        12.79 o
   2   3   3       1500.28       1648.03        15.05 o
   3   3   3       1282.05       1327.11        14.37 o
   4   3   3        279.99        295.60        11.19 o
   5   3   3        121.31         90.82        10.73 o
  -5   4   3         21.14         26.64         5.61 o
  -4   4   3         22.94         22.25         3.29 o
  -3   4   3        162.33        162.79         4.50 o
  -2   4   3         52.95         47.81         2.17 o
  -1   4   3       1448.65       1463.01        19.31 o
   0   4   3       1148.25       1089.72        32.29 o
   1   4   3        996.87        927.93        11.13 o
   2   4   3         55.02         52.02         2.86 o
   3   4   3         29.84         32.20         2.45 o
   4   4   3         42.05         25.74         4.55 o
   5   4   3         12.77         14.01         7.98 o
  -5   5   3          2.84         10.00         4.34 o
  -4   5   3        867.23        815.61        21.69 o
  -3   5   3        883.04        892.35        17.00 o
  -2   5   3        356.94        364.65         8.00 o
  -1   5   3         75.64         72.68         4.30 o
   0   5   3       2462.94       2577.40        47.85 o
   1   5   3         50.64         29.32         2.71 o
   2   5   3       5272.64       5418.98        52.96 o
   3   5   3          5.27          4.23         1.96 o
   4   5   3         27.72         37.08         5.14 o
   5   5   3        193.82        209.68        20.93 o
  -5   6   3          8.53         13.36         5.88 o
  -4   6   3        114.47        132.77         8.64 o
  -3   6   3        422.25        405.30         8.65 o
  -2   6   3         71.69         75.79         4.18 o
  -1   6   3        360.09        320.87        20.40 o
   0   6   3        472.73        505.82        14.93 o
   1   6   3        222.12        218.15         7.03 o
   2   6   3       1151.75       1170.98        14.77 o
   3   6   3        128.05        114.96         5.32 o
   4   6   3          6.72          7.80         3.80 o
   5   6   3          3.59          1.77         6.92 o
  -5   7   3         70.44         75.62        18.89 o
  -4   7   3         62.71         59.85         7.63 o
  -3   7   3        752.17        744.96        15.25 o
  -2   7   3        266.15        289.55        11.72 o
  -1   7   3        125.00        129.78         8.91 o
   0   7   3       1025.00       1016.68        24.71 o
   1   7   3       1427.82       1479.59        31.98 o
   2   7   3        128.78        125.21         6.00 o
   3   7   3          5.14          5.36         2.50 o
   4   7   3        219.08        227.53        13.73 o
   5   7   3         29.36         40.27        11.00 o
  -5   8   3         23.22         18.90         6.52 o
  -4   8   3         40.10         38.56         5.57 o
  -3   8   3        131.21        145.89         6.19 o
  -2   8   3        843.95        851.11        21.22 o
  -1   8   3         42.86         53.12         3.50 o
   0   8   3        133.52        125.01         9.28 o
   1   8   3        696.43        655.03        26.34 o
   2   8   3         11.22         14.86         1.79 o
   3   8   3         33.90         28.76         3.85 o
   4   8   3          3.51          1.49         4.20 o
  -4   9   3          6.14          7.58         4.44 o
  -3   9   3         90.56         79.65         7.73 o
  -2   9   3         91.95         93.27         7.50 o
  -1   9   3        100.25        109.49         5.47 o
   0   9   3         73.99         73.68         7.65 o
   1   9   3        629.25        616.74        19.34 o
   2   9   3          9.29          3.08         1.58 o
   3   9   3         89.52         77.05         5.59 o
   4   9   3         17.65         14.61        12.42 o
  -4  10   3         15.29         18.65         5.68 o
  -3  10   3         45.29         44.57         4.32 o
  -2  10   3        221.49        195.49        10.21 o
  -1  10   3        900.30        957.55        25.37 o
   0  10   3         53.48         32.68         6.83 o
   1  10   3        619.91        577.73        19.31 o
   2  10   3        250.04        264.05         6.09 o
   3  10   3          0.83          1.04         3.71 o
   4  10   3         59.80         71.39         9.32 o
  -4  11   3         17.12         15.77         5.70 o
  -3  11   3        574.98        605.96        13.74 o
  -2  11   3        116.43        121.65         8.94 o
  -1  11   3        225.18        229.67        16.70 o
   0  11   3          0.81         -3.19         3.00 o
   1  11   3        308.20        310.92        14.48 o
   2  11   3        189.76        198.45         6.41 o
   3  11   3         59.65         54.85         5.91 o
   4  11   3        129.38        137.24        14.63 o
  -4  12   3         27.47         13.29         5.71 o
  -3  12   3         46.85         49.03         4.93 o
  -2  12   3         43.84         51.61         6.53 o
  -1  12   3        141.73        126.39        16.41 o
   0  12   3         62.94         66.41         8.53 o
   1  12   3          2.76          0.15         3.56 o
   2  12   3         21.21         12.66         3.46 o
   3  12   3         25.18         29.32         4.40 o
  -3  13   3          6.01         19.87         9.58 o
  -2  13   3        786.99        780.00        23.12 o
  -1  13   3         98.18        105.55        15.79 o
   0  13   3         38.37         26.84         6.49 o
   1  13   3         27.51         27.63         6.51 o
   2  13   3         10.72         11.21         3.92 o
   3  13   3        149.63        151.90        10.63 o
  -3  14   3          0.11         -6.03         6.03 o
  -2  14   3         78.46         89.48        15.26 o
  -1  14   3         36.44         48.96        11.89 o
   0  14   3         15.21          9.62         5.94 o
   1  14   3          1.74         -0.24         4.34 o
   2  14   3         94.38         88.10         7.27 o
   3  14   3          4.36         -1.91         3.70 o
  -2  15   3         14.34         17.00         4.99 o
  -1  15   3         98.45         88.34        15.79 o
   0  15   3         84.83         95.57        12.06 o
   1  15   3         24.68         35.91         7.90 o
   2  15   3          5.20          0.37         5.05 o
  -2  16   3          8.06          1.60         7.63 o
  -1  16   3          3.24         11.18         9.05 o
   0  16   3          7.22         17.59         6.90 o
   1  16   3         37.00         43.98         9.09 o
   2  16   3         33.89         41.71         8.74 o
  -1  17   3         33.68         35.83        12.42 o
   0  17   3         36.80         36.02         8.83 o
   1  17   3          4.53          5.47         6.33 o
  -5   0   4          7.64         11.35         8.34 o
  -4   0   4         19.13         19.89         3.82 o
  -3   0   4       4127.00       4197.15        46.97 o
  -2   0   4       1011.54       1039.26        13.48 o
  -1   0   4        574.49        544.50         6.96 o
   0   0   4         19.68         16.60         1.11 o
   1   0   4       3440.69       3596.57        43.19 o
   2   0   4        376.61        407.64         9.02 o
   3   0   4        186.60        190.17        15.61 o
   4   0   4        405.84        388.05        13.12 o
   5   0   4         17.79         11.18         6.74 o
  -5   1   4         11.07         17.66         4.67 o
  -4   1   4        124.73        124.12         6.18 o
  -3   1   4        355.17        362.16         6.22 o
  -2   1   4        166.23        147.06         3.51 o
  -1   1   4      10734.72      10288.76        70.21 o
   0   1   4          0.64          1.61         0.52 o
   1   1   4        192.99        202.54         3.41 o
   2   1   4          5.29          6.80         1.43 o
   3   1   4        210.92        215.48         5.49 o
   4   1   4        308.05        309.95         9.07 o
   5   1   4         50.16         59.25         6.11 o
  -5   2   4          1.80          1.68         3.56 o
  -4   2   4        188.82        192.52         8.29 o
  -3   2   4        157.01        141.05         4.20 o
  -2   2   4       1246.07       1358.12        14.11 o
  -1   2   4         31.29         37.51         1.78 o
   0   2   4        879.53        891.93         8.88 o
   1   2   4         31.49         23.61         1.00 o
   2   2   4        112.04        122.90         3.06 o
   3   2   4        135.99        140.77         4.51 o
   4   2   4         44.94         39.70         5.24 o
   5   2   4          4.54          3.89         4.06 o
  -5   3   4          5.36          9.63         6.01 o
  -4   3   4        329.07        345.35        10.58 o
  -3   3   4          2.82          2.47         1.44 o
  -2   3   4       2707.36       2849.13        25.58 o
  -1   3   4        781.16        789.24        12.67 o
   0   3   4        136.10        148.98         5.58 o
   1   3   4        625.45        646.45         8.47 o
   2   3   4         64.03         63.98         3.13 o
   3   3   4          4.72          5.42         1.55 o
   4   3   4          8.08          7.95         3.50 o
   5   3   4         13.03         15.11         5.88 o
  -5   4   4         28.29         21.46         7.15 o
  -4   4   4         74.61         84.40         6.26 o
  -3   4   4         69.79         69.41         3.21 o
  -2   4   4        557.40        538.58         6.97 o
  -1   4   4         35.81         31.94         3.15 o
   0   4   4       3271.75       3310.68        82.84 o
   1   4   4        425.65        413.93         5.60 o
   2   4   4       1259.53       1253.15        13.61 o
   3   4   4         53.47         50.61         3.37 o
   4   4   4          0.59          4.72         3.34 o
   5   4   4         32.44         32.35         9.76 o
  -5   5   4         36.06         42.71         9.93 o
  -4   5   4        253.97        235.67        15.49 o
  -3   5   4        203.18        218.30         5.67 o
  -2   5   4         13.06         12.19         1.83 o
  -1   5   4       1973.91       1869.53        24.25 o
   0   5   4         30.47         17.21         4.61 o
   1   5   4         51.30         58.64         2.57 o
   2   5   4        123.77        148.30         4.81 o
   3   5   4         87.72         80.88         4.34 o
   4   5   4         94.49         89.26         9.51 o
   5   5   4          8.57         13.66         7.81 o
  -5   6   4        117.80        122.99        26.96 o
  -4   6   4         24.08         27.07         3.93 o
  -3   6   4        157.58        164.13         5.60 o
  -2   6   4        142.72        166.05         5.23 o
  -1   6   4        273.70        326.77        14.76 o
   0   6   4        655.14        665.93        25.19 o
   1   6   4        671.85        649.79        10.60 o
   2   6   4          0.37          0.60         1.34 o
   3   6   4        162.31        146.24         5.59 o
   4   6   4        107.25        110.32        10.45 o
   5   6   4          2.17         -5.14         5.68 o
  -5   7   4          0.62          7.24         5.24 o
  -4   7   4          8.98          9.31         4.25 o
  -3   7   4        520.34        525.50        13.10 o
  -2   7   4       1851.46       1887.59        29.18 o
  -1   7   4         81.26         89.74         7.77 o
   0   7   4       2696.87       2619.31        51.36 o
   1   7   4        531.86        486.61        10.70 o
   2   7   4         59.46         51.59         3.29 o
   3   7   4         91.34         94.68         5.69 o
   4   7   4          9.44          6.84         5.06 o
  -4   8   4        167.01        185.16        14.52 o
  -3   8   4        395.33        399.87         9.93 o
  -2   8   4        371.75        380.03        13.13 o
  -1   8   4        115.12         92.07        11.71 o
   0   8   4        750.72        759.81        21.38 o
   1   8   4        279.53        282.60        16.76 o
   2   8   4        272.30        301.50         5.66 o
   3   8   4        290.50        295.17         9.11 o
   4   8   4         11.96         17.12         6.15 o
  -4   9   4          4.31          8.18         4.75 o
  -3   9   4         61.04         66.13         9.29 o
  -2   9   4        616.38        589.30        17.65 o
  -1   9   4        100.19        115.66        13.84 o
   0   9   4        574.83        528.49        17.94 o
   1   9   4       1081.16       1092.19        43.99 o
   2   9   4         60.12         58.82         2.94 o
   3   9   4         52.95         45.72         4.62 o
   4   9   4         30.65         26.60         6.67 o
  -4  10   4         10.44          8.81         4.93 o
  -3  10   4          9.95         10.08         2.99 o
  -2  10   4         26.70         27.69         4.79 o
  -1  10   4         30.76         34.77         9.22 o
   0  10   4         19.15         12.99         7.36 o
   1  10   4          7.93         10.25         5.32 o
   2  10   4         48.01         46.98         3.36 o
   3  10   4         76.39         82.89         6.02 o
   4  10   4         13.06         12.75         6.12 o
  -4  11   4        100.42         94.62        10.22 o
  -3  11   4         26.10         26.41         3.92 o
  -2  11   4         79.37         90.56         8.13 o
  -1  11   4        582.83        549.56        28.74 o
   0  11   4        300.37        271.30        13.85 o
   1  11   4        135.82        134.40        11.06 o
   2  11   4         14.27         13.53         3.14 o
   3  11   4          8.14          7.05         3.17 o
   4  11   4         25.46         18.38         8.25 o
  -4  12   4          4.10          0.96         5.01 o
  -3  12   4        119.19        110.51         7.89 o
  -2  12   4        256.65        259.53        12.26 o
  -1  12   4         89.88         86.21        14.01 o
   0  12   4        920.61        901.70        28.03 o
   1  12   4          1.98          0.64         7.63 o
   2  12   4        120.43         92.80         6.40 o
   3  12   4        348.03        351.91        16.30 o
  -3  13   4          0.22          1.95         7.27 o
  -2  13   4          9.73         12.71         4.55 o
  -1  13   4         39.00         36.01        10.47 o
   0  13   4         85.88         88.18        10.25 o
   1  13   4         16.77         28.86        12.86 o
   2  13   4          5.60          6.93         3.17 o
   3  13   4         36.31         36.19         6.94 o
  -3  14   4          0.63          2.13         7.27 o
  -2  14   4         18.56          9.83         8.07 o
  -1  14   4        143.68        165.86        20.40 o
   0  14   4        100.95        111.89        13.39 o
   1  14   4         12.23          7.12         5.10 o
   2  14   4        323.42        320.40        10.72 o
   3  14   4          0.56          2.45         3.60 o
  -2  15   4          1.67          1.81         6.39 o
  -1  15   4        141.88        158.94        20.93 o
   0  15   4         53.38         69.07        20.31 o
   1  15   4          0.03          5.17         6.30 o
   2  15   4         16.61         15.12         4.05 o
  -2  16   4          8.96          2.97         5.59 o
  -1  16   4         14.12         28.38        10.82 o
   0  16   4          0.06          0.58         5.05 o
   1  16   4         71.20         79.09        11.34 o
   2  16   4          4.41          5.97         4.95 o
  -1  17   4        197.49        237.35        27.67 o
   0  17   4          3.46         -1.60         7.27 o
  -5   1   5        347.75        370.75        14.67 o
  -4   1   5          9.85          6.84         2.49 o
  -3   1   5        139.37        130.40         6.12 o
  -2   1   5        145.02        179.30         3.96 o
  -1   1   5        874.18        912.12         7.13 o
   0   1   5       2825.16       2704.52        18.15 o
   1   1   5       1798.62       1857.72        15.78 o
   2   1   5         23.47         37.45         2.69 o
   3   1   5        580.85        561.78        11.29 o
   4   1   5         61.56         52.86         4.56 o
   5   1   5         11.56         16.19         4.70 o
  -5   2   5         22.49         20.25         5.13 o
  -4   2   5        117.10        111.35         6.89 o
  -3   2   5        400.54        377.96         9.07 o
  -2   2   5        233.72        167.60         4.53 o
  -1   2   5         37.16         33.26         1.46 o
   0   2   5        634.53        621.69         6.07 o
   1   2   5        366.70        360.70         4.27 o
   2   2   5       2673.48       2647.43        23.75 o
   3   2   5         80.49         83.47         3.33 o
   4   2   5          2.36          3.55         2.84 o
   5   2   5         64.07         73.19         6.75 o
  -5   3   5         46.32         49.89         6.69 o
  -4   3   5          6.26          9.99         3.16 o
  -3   3   5          3.83          2.24         1.53 o
  -2   3   5        210.92        217.27         4.71 o
  -1   3   5       3806.77       3931.31        36.28 o
   0   3   5       7435.06       7164.18        84.01 o
   1   3   5        262.08        294.22         4.59 o
   2   3   5       2448.06       2552.27        21.74 o
   3   3   5        301.32        308.27         8.72 o
   4   3   5          6.26          5.87         3.22 o
   5   3   5         13.33         32.33        16.67 o
  -5   4   5          2.62          4.06         4.55 o
  -4   4   5         22.46         19.71         3.64 o
  -3   4   5         96.95         86.30         5.17 o
  -2   4   5       2136.03       2128.89        30.93 o
  -1   4   5          5.52         10.13         1.96 o
   0   4   5       1987.45       1985.24        24.62 o
   1   4   5        380.67        396.67        10.00 o
   2   4   5        427.31        403.40         7.26 o
   3   4   5        120.89        135.52         6.25 o
   4   4   5          5.38          8.51         5.14 o
   5   4   5         72.73         87.45        15.61 o
  -5   5   5          1.61         -3.23         4.23 o
  -4   5   5         25.13         21.24         3.30 o
  -3   5   5         17.70         10.19         2.62 o
  -2   5   5        560.34        527.41         8.56 o
  -1   5   5        582.64        636.77        10.44 o
   0   5   5        446.76        454.84        19.16 o
   1   5   5       3432.08       3569.65        35.29 o
   2   5   5          5.74          2.61         1.87 o
   3   5   5         11.66         12.07         2.83 o
   4   5   5          0.47         -2.50         3.88 o
   5   5   5          1.83         -1.22         4.86 o
  -5   6   5        122.04        109.50        19.07 o
  -4   6   5        277.90        294.03         9.68 o
  -3   6   5        706.79        712.24        12.09 o
  -2   6   5        660.47        685.31        10.84 o
  -1   6   5       7538.17       7394.32       102.16 o
   0   6   5        479.50        486.94        21.11 o
   1   6   5         92.11         81.13         4.66 o
   2   6   5        693.05        679.93        11.39 o
   3   6   5        262.60        267.42        10.27 o
   4   6   5        173.44        193.63        13.94 o
  -5   7   5        239.80        244.69        21.29 o
  -4   7   5         10.40         12.07         3.69 o
  -3   7   5         35.52         35.93         7.89 o
  -2   7   5        340.12        365.18         9.08 o
  -1   7   5        776.17        787.44        16.83 o
   0   7   5          5.73          4.43         4.08 o
   1   7   5        263.53        283.01         6.97 o
   2   7   5          2.57          2.25         1.57 o
   3   7   5        180.50        190.78         7.64 o
   4   7   5          5.89          9.19         5.07 o
  -4   8   5          6.85          1.17         2.85 o
  -3   8   5        561.02        555.53        11.97 o
  -2   8   5       1285.53       1318.94        30.31 o
  -1   8   5         46.28         53.22         9.40 o
   0   8   5        191.35        214.65        14.90 o
   1   8   5         48.26         55.55         5.94 o
   2   8   5         12.16         10.14         2.10 o
   3   8   5          0.04          0.54         2.44 o
   4   8   5          4.99          3.68         3.73 o
  -4   9   5         89.62         90.65         9.25 o
  -3   9   5        149.00        151.03        12.75 o
  -2   9   5        168.41        161.07         9.55 o
  -1   9   5        110.88        111.58        14.01 o
   0   9   5         89.91         86.92        11.89 o
   1   9   5        158.66        178.78         7.56 o
   2   9   5         67.98         62.38         2.76 o
   3   9   5         10.23         10.00         3.18 o
   4   9   5          3.19          3.78         3.72 o
  -4  10   5         68.24         75.27         8.90 o
  -3  10   5          1.01          4.62         2.60 o
  -2  10   5        671.07        683.52        31.84 o
  -1  10   5         74.70         57.30        10.82 o
   0  10   5        231.10        219.61        17.21 o
   1  10   5         15.41          9.48         3.41 o
   2  10   5        119.90        127.77         7.07 o
   3  10   5         36.61         39.88         4.14 o
   4  10   5         28.96         29.02         5.45 o
  -4  11   5          0.87         -4.35         4.22 o
  -3  11   5        158.20        166.10         8.85 o
  -2  11   5        102.38        102.75         8.90 o
  -1  11   5        234.62        259.88        19.69 o
   0  11   5        480.61        478.96        26.61 o
   1  11   5        684.46        682.90        22.62 o
   2  11   5          5.48          3.30         2.58 o
   3  11   5         65.46         69.04         5.37 o
   4  11   5          1.46          2.98         4.03 o
  -4  12   5         25.70         31.42         7.30 o
  -3  12   5        157.40        161.05         9.78 o
  -2  12   5        131.40        127.21        10.18 o
  -1  12   5        908.44        951.71        41.86 o
   0  12   5         97.49        111.23        15.61 o
   1  12   5         34.89         32.27         6.56 o
   2  12   5         47.56         52.68         5.11 o
   3  12   5          0.94         -0.36         2.69 o
  -3  13   5          7.77          5.87         3.93 o
  -2  13   5         12.60         16.12         6.21 o
  -1  13   5          0.13          0.35         6.03 o
   0  13   5        172.80        151.14        18.45 o
   1  13   5         11.45         17.79         5.82 o
   2  13   5          0.85         -2.99         2.53 o
   3  13   5         33.34         40.73         4.74 o
  -3  14   5          7.66         -1.60         7.27 o
  -2  14   5        325.69        333.49        23.24 o
  -1  14   5         11.75          3.19         7.27 o
   0  14   5         22.71         17.21         8.69 o
   1  14   5        137.41        125.47        12.53 o
   2  14   5          9.02          5.51         3.27 o
   3  14   5          6.72          9.05         4.05 o
  -2  15   5          1.15          8.17         4.70 o
  -1  15   5          2.69          9.22         8.16 o
   0  15   5         61.47         45.41        12.77 o
   1  15   5         22.03         40.20         8.49 o
   2  15   5         23.02         26.50         4.83 o
  -2  16   5          0.01          1.25         4.30 o
  -1  16   5          6.37         22.53        10.82 o
   0  16   5          0.17          7.45         7.63 o
   1  16   5         62.95         80.68        11.26 o
   0  17   5          6.18         13.48         9.76 o
  -5   0   6          6.37         12.59         5.70 o
  -4   0   6         50.92         51.68         7.59 o
  -3   0   6        205.68        213.82        11.36 o
  -2   0   6       6573.74       6566.75        90.64 o
  -1   0   6       8873.08       8932.27        83.60 o
   0   0   6       1445.70       1489.24        14.81 o
   1   0   6       4192.55       4186.77        44.71 o
   2   0   6       2703.44       2817.36        42.46 o
   3   0   6        102.80        107.93        24.66 o
   4   0   6        130.50        140.38        14.86 o
   5   0   6          8.92          6.74         7.10 o
  -5   1   6         26.79         22.12         5.50 o
  -4   1   6        245.69        254.40        13.22 o
  -3   1   6        218.96        206.97         5.96 o
  -2   1   6          1.71          0.47         1.09 o
  -1   1   6       1765.27       1750.13        14.28 o
   0   1   6         23.13         24.72         1.10 o
   1   1   6        623.89        639.97         7.41 o
   2   1   6        749.59        771.80        11.23 o
   3   1   6        127.72        108.79         5.63 o
   4   1   6        104.20        105.23         6.21 o
   5   1   6         28.21         22.88         5.26 o
  -5   2   6        100.01        111.78         7.94 o
  -4   2   6          2.37         -1.86         2.27 o
  -3   2   6         26.27         32.05         2.62 o
  -2   2   6       1315.70       1345.62        14.44 o
  -1   2   6        841.27        870.04         9.40 o
   0   2   6       2199.80       2243.18        19.82 o
   1   2   6       2396.64       2471.17        21.02 o
   2   2   6       1529.35       1508.81        13.00 o
   3   2   6         88.97         95.18         3.43 o
   4   2   6        144.45        130.55         8.83 o
   5   2   6          2.08          0.51         4.15 o
  -5   3   6         25.08         24.42         4.94 o
  -4   3   6          8.12         10.69         3.19 o
  -3   3   6        364.20        353.03         9.37 o
  -2   3   6        364.55        348.09         7.11 o
  -1   3   6       2125.57       2276.95        21.33 o
   0   3   6        675.28        695.14         8.37 o
   1   3   6       1321.72       1398.09        15.42 o
   2   3   6       2214.17       2219.53        19.37 o
   3   3   6         25.30         19.45         2.76 o
   4   3   6          1.59         -0.35         3.82 o
   5   3   6          8.99          4.14         5.15 o
  -5   4   6          1.94          4.81         3.86 o
  -4   4   6         94.53         98.33         6.47 o
  -3   4   6         60.49         70.79         4.86 o
  -2   4   6        944.55        953.09        15.75 o
  -1   4   6       1243.19       1345.63        17.60 o
   0   4   6         46.60         74.34         4.77 o
   1   4   6        354.92        346.47         6.08 o
   2   4   6        112.19        101.90         4.65 o
   3   4   6       2162.54       2204.34        32.16 o
   4   4   6        112.04        110.97        17.47 o
   5   4   6          9.70         15.25         6.35 o
  -5   5   6         23.55         26.46         5.53 o
  -4   5   6          4.76          3.62         2.56 o
  -3   5   6         21.39         20.53         3.89 o
  -2   5   6        286.25        273.07         7.94 o
  -1   5   6        476.98        426.63        11.16 o
   0   5   6         38.48         40.54         3.44 o
   1   5   6        510.31        560.11        14.65 o
   2   5   6         27.56         22.40         2.81 o
   3   5   6        191.70        204.49         8.48 o
   4   5   6        102.44         76.95         9.37 o
  -5   6   6          0.09          2.79         4.78 o
  -4   6   6         72.03         70.63         5.31 o
  -3   6   6        121.07        124.66         6.46 o
  -2   6   6         81.61         73.31         3.70 o
  -1   6   6       2936.79       3090.98        41.45 o
   0   6   6        104.41         89.93         7.15 o
   1   6   6        211.05        207.25         6.17 o
   2   6   6         10.43          7.09         2.30 o
   3   6   6         28.30         33.75         4.73 o
   4   6   6         47.18         36.19         5.53 o
  -5   7   6          2.54          8.16         6.39 o
  -4   7   6         48.82         53.02         5.25 o
  -3   7   6          1.20          2.25         2.03 o
  -2   7   6        147.76        142.45         5.94 o
  -1   7   6          3.40          1.00         2.50 o
   0   7   6         44.04         51.98         8.69 o
   1   7   6        105.19        110.98         6.61 o
   2   7   6        553.57        497.52        11.03 o
   3   7   6        196.89        196.55        12.21 o
   4   7   6         40.96         24.96         5.13 o
  -4   8   6         30.37         22.94         4.89 o
  -3   8   6        287.97        284.32         8.49 o
  -2   8   6        399.87        376.98        26.96 o
  -1   8   6        318.62        312.44        11.97 o
   0   8   6       2825.19       2774.60        78.59 o
   1   8   6         11.57          5.89         2.13 o
   2   8   6          7.39         10.44         2.23 o
   3   8   6        140.49        160.52         9.15 o
   4   8   6         33.47         36.25         5.81 o
  -4   9   6         29.85         26.68         4.79 o
  -3   9   6        272.59        260.26        12.72 o
  -2   9   6         21.89         34.77        12.15 o
  -1   9   6        168.50        181.47        17.56 o
   0   9   6         44.51         48.78         9.58 o
   1   9   6        139.72        152.06         7.01 o
   2   9   6       1051.29       1059.40        21.71 o
   3   9   6          5.84          2.53         2.81 o
   4   9   6         27.43         16.32         4.86 o
  -4  10   6          4.70          4.72         4.81 o
  -3  10   6          7.76          7.04         5.24 o
  -2  10   6         14.56         13.62         4.13 o
  -1  10   6         52.31         76.81        12.59 o
   0  10   6        152.83        198.33        19.16 o
   1  10   6        186.67        187.50        17.74 o
   2  10   6         38.54         33.32         3.99 o
   3  10   6          1.07         -3.41         2.63 o
   4  10   6          2.09          0.84         3.92 o
  -4  11   6          1.11         -3.26         7.98 o
  -3  11   6        133.85        126.26         8.26 o
  -2  11   6         18.21         14.38         7.18 o
  -1  11   6        148.30        163.56        18.80 o
   0  11   6        452.59        528.81        28.21 o
   1  11   6         60.40         37.78         9.40 o
   2  11   6        213.36        205.20         8.38 o
   3  11   6        111.29        113.43         7.40 o
  -3  12   6          2.61         -3.89         3.93 o
  -2  12   6         36.67         30.77         5.87 o
  -1  12   6         22.84         29.09         9.58 o
   0  12   6         50.43         32.46         9.58 o
   1  12   6        252.79        265.73        20.22 o
   2  12   6          7.73          5.92         3.64 o
   3  12   6         25.75         27.73         4.69 o
  -3  13   6        101.51        105.93         8.79 o
  -2  13   6        100.94        106.22        10.55 o
  -1  13   6          1.45         -0.89         5.68 o
   0  13   6         30.37         13.84         7.81 o
   1  13   6          6.40         -0.53         5.50 o
   2  13   6         52.25         64.84         5.94 o
   3  13   6         97.23         93.59         7.21 o
  -3  14   6         34.81         30.16         9.31 o
  -2  14   6         26.12         27.14         6.05 o
  -1  14   6         19.24          4.61         7.63 o
   0  14   6          7.14         18.80         8.87 o
   1  14   6          1.02          0.00         6.39 o
   2  14   6          0.17         -1.37         3.27 o
  -2  15   6         10.08          8.44         4.98 o
  -1  15   6          3.50         -4.97         6.21 o
   0  15   6          0.01         -6.92         5.14 o
   1  15   6        143.10        148.83        20.22 o
   2  15   6          0.45         -0.13         3.75 o
  -1  16   6         10.40         13.13         9.76 o
   0  16   6         11.05          1.42         7.10 o
   1  16   6         74.81        100.76        18.09 o
  -5   1   7          7.67         15.01         4.26 o
  -4   1   7        102.27         99.57         7.25 o
  -3   1   7        124.86        118.22         4.00 o
  -2   1   7        207.95        200.59         4.14 o
  -1   1   7         45.04         55.64         1.97 o
   0   1   7       2867.94       2928.71        20.11 o
   1   1   7        851.80        896.26         8.76 o
   2   1   7         61.08         57.59         2.22 o
   3   1   7         90.03         91.12         5.31 o
   4   1   7         17.22         13.93         3.74 o
   5   1   7         23.53         16.15         5.16 o
  -5   2   7         17.33         17.88         5.15 o
  -4   2   7         13.16          9.49         3.64 o
  -3   2   7        396.19        440.47         8.27 o
  -2   2   7       1659.04       1732.76        17.79 o
  -1   2   7       2162.00       2179.22        17.50 o
   0   2   7         57.22         56.26         2.12 o
   1   2   7         12.37         21.46         1.23 o
   2   2   7       1596.27       1553.95        13.53 o
   3   2   7         27.39         33.27         2.27 o
   4   2   7          0.17         -1.08         2.83 o
   5   2   7         37.89         49.46         6.98 o
  -5   3   7         55.20         65.50         8.32 o
  -4   3   7         10.58         10.01         3.19 o
  -3   3   7        141.53        136.87         5.94 o
  -2   3   7          6.90          9.10         1.67 o
  -1   3   7        637.69        616.37         7.09 o
   0   3   7        365.28        300.19         4.71 o
   1   3   7        307.15        324.90         5.64 o
   2   3   7          6.49          6.92         1.47 o
   3   3   7          0.16          0.79         1.92 o
   4   3   7        234.66        242.85        11.91 o
   5   3   7         15.73         12.26         6.38 o
  -5   4   7         23.81         24.61         5.10 o
  -4   4   7        260.87        276.29         8.82 o
  -3   4   7        194.80        199.03         6.84 o
  -2   4   7         14.17         25.26         2.53 o
  -1   4   7        507.48        615.53         9.44 o
   0   4   7       1006.66       1004.86        11.55 o
   1   4   7       2213.38       2231.81        28.42 o
   2   4   7        243.93        229.72         6.76 o
   3   4   7        139.78        151.05        13.72 o
   4   4   7         37.38         24.95         6.48 o
  -5   5   7         25.01         39.70         9.49 o
  -4   5   7         85.78         94.46         6.01 o
  -3   5   7        177.63        178.46         6.78 o
  -2   5   7        278.10        289.19         6.50 o
  -1   5   7        307.11        255.74         6.27 o
   0   5   7          8.40          5.44         1.28 o
   1   5   7        317.31        299.73        12.27 o
   2   5   7         25.94         30.79         3.18 o
   3   5   7        116.53        112.72        11.77 o
   4   5   7          0.24          4.65         3.68 o
  -5   6   7         97.14         96.20        10.02 o
  -4   6   7         56.11         60.38         5.02 o
  -3   6   7         25.67         21.03         3.34 o
  -2   6   7        110.10        119.93         4.67 o
  -1   6   7         35.89         32.74         2.13 o
   0   6   7        508.24        527.79        12.32 o
   1   6   7       2500.39       2524.79        58.23 o
   2   6   7         21.24         25.45         3.92 o
   3   6   7          2.16          3.94         3.24 o
   4   6   7         43.70         56.73        16.68 o
  -4   7   7         97.81         96.69         6.25 o
  -3   7   7        449.13        454.70        20.89 o
  -2   7   7        152.08        123.21         5.81 o
  -1   7   7          0.16          3.91         2.59 o
   0   7   7        569.99        536.80        32.46 o
   1   7   7        482.25        476.10        14.36 o
   2   7   7         15.63          8.62         2.69 o
   3   7   7          4.59          0.04         2.52 o
   4   7   7          5.30         16.48         4.74 o
  -4   8   7          3.92          4.06         3.28 o
  -3   8   7          0.84         -3.88         2.63 o
  -2   8   7         34.51         29.90         3.25 o
  -1   8   7          0.41         -0.27         2.46 o
   0   8   7        658.43        714.89        30.33 o
   1   8   7         70.36         64.99         4.65 o
   2   8   7          4.56          6.21         2.96 o
   3   8   7         47.69         34.64         5.94 o
   4   8   7         10.92          7.83         4.81 o
  -4   9   7          1.74          3.34         3.53 o
  -3   9   7         49.29         45.45         5.17 o
  -2   9   7       1903.99       1869.76        53.40 o
  -1   9   7        130.32        122.28         9.02 o
   0   9   7        194.76        196.73        15.61 o
   1   9   7        144.87        154.73         8.02 o
   2   9   7        252.51        229.28         9.26 o
   3   9   7         31.91         28.37         4.11 o
   4   9   7         75.34         81.61         9.45 o
  -4  10   7        180.56        209.06        10.71 o
  -3  10   7          4.76          2.64         3.24 o
  -2  10   7        522.28        519.18        18.11 o
  -1  10   7        519.84        532.36        28.56 o
   0  10   7        504.80        511.60        26.96 o
   1  10   7        591.59        544.52        20.39 o
   2  10   7         10.67         13.33         5.64 o
   3  10   7         82.56         98.42         6.79 o
   4  10   7         57.02         57.44         8.06 o
  -4  11   7          1.03         -2.81         4.24 o
  -3  11   7        121.68        114.93         8.01 o
  -2  11   7          4.17         12.18         4.36 o
  -1  11   7        750.99        778.40        36.54 o
   0  11   7          0.24         -1.42         5.14 o
   1  11   7        858.12        877.03        37.61 o
   2  11   7          2.81          2.64         2.96 o
   3  11   7         14.71         14.16         3.84 o
  -3  12   7          0.23         -0.39         3.15 o
  -2  12   7         13.36          4.65         4.16 o
  -1  12   7        275.64        235.93        23.24 o
   0  12   7        301.20        283.65        21.46 o
   1  12   7         30.45         47.01        11.18 o
   2  12   7        303.94        275.29        11.35 o
   3  12   7         85.69         88.46         7.92 o
  -3  13   7         11.08          7.60         4.04 o
  -2  13   7        138.01        130.93        11.12 o
  -1  13   7         15.51         14.55         8.69 o
   0  13   7        512.12        499.36        30.51 o
   1  13   7         16.74         20.75         9.05 o
   2  13   7         30.88         31.37         5.27 o
   3  13   7          5.80          2.89         4.14 o
  -3  14   7        104.76        114.84         8.98 o
  -2  14   7          2.81          1.22         3.95 o
  -1  14   7        208.64        226.53        24.66 o
   0  14   7          8.64         10.29         7.27 o
   1  14   7          0.63          4.08         7.10 o
   2  14   7        111.23        124.32         9.21 o
  -2  15   7         44.81         54.01         8.16 o
  -1  15   7          2.14          2.66         7.63 o
   0  15   7         54.75         63.51        14.01 o
   1  15   7          1.30          6.39         7.63 o
   2  15   7          2.90         10.30         4.51 o
  -1  16   7          1.14          4.26         8.51 o
   0  16   7         30.16         53.75        14.01 o
   1  16   7         15.81         22.88         9.93 o
  -5   0   8        292.19        284.18        21.46 o
  -4   0   8          6.15         -5.51         3.82 o
  -3   0   8          2.73          6.39         3.89 o
  -2   0   8       3034.88       2765.99        42.04 o
  -1   0   8        874.72        953.32        16.46 o
   0   0   8       1980.96       2076.83        22.07 o
   1   0   8        592.17        591.46        10.28 o
   2   0   8        405.64        431.26         8.94 o
   3   0   8       1720.84       1654.91        30.75 o
   4   0   8          2.46          0.12         4.49 o
  -5   1   8         53.00         90.59        24.30 o
  -4   1   8        526.08        523.55        22.97 o
  -3   1   8          3.09          3.29         1.53 o
  -2   1   8        318.33        321.66         5.80 o
  -1   1   8          0.26          1.83         0.94 o
   0   1   8        476.37        437.19         4.60 o
   1   1   8       4457.67       4520.64        35.97 o
   2   1   8        227.97        217.69         4.10 o
   3   1   8        424.35        399.39         9.01 o
   4   1   8         86.65         95.45         7.16 o
  -5   2   8          3.60          1.20         6.03 o
  -4   2   8        379.67        367.71        11.31 o
  -3   2   8         32.32         28.78         3.16 o
  -2   2   8         53.47         57.93         3.71 o
  -1   2   8         95.52         83.89         2.55 o
   0   2   8          1.10          3.13         0.91 o
   1   2   8        281.52        283.00         4.38 o
   2   2   8        355.20        362.53         6.49 o
   3   2   8        161.43        156.63         4.13 o
   4   2   8         89.46         81.54         6.68 o
  -5   3   8          1.73          6.12         3.81 o
  -4   3   8          3.26          0.51         2.39 o
  -3   3   8         99.16        100.77         5.30 o
  -2   3   8         76.88         69.27         3.64 o
  -1   3   8          0.49          3.51         1.17 o
   0   3   8        876.27        999.65         9.67 o
   1   3   8        133.18        129.71         3.74 o
   2   3   8        437.35        450.09         7.48 o
   3   3   8         44.33         44.88         4.05 o
   4   3   8         65.43         64.46         8.84 o
  -5   4   8         37.81         47.59         7.18 o
  -4   4   8         47.26         49.50         4.55 o
  -3   4   8       1852.13       1841.00        25.78 o
  -2   4   8        312.02        308.36         5.81 o
  -1   4   8         96.39         80.38         3.64 o
   0   4   8        349.19        383.03         8.87 o
   1   4   8         22.78         17.48         1.78 o
   2   4   8         10.53          8.37         2.38 o
   3   4   8         28.80         29.48         4.76 o
   4   4   8        105.27         92.26         8.03 o
  -5   5   8          1.93          2.89         4.29 o
  -4   5   8        865.78        860.56        16.62 o
  -3   5   8        279.12        279.63         8.07 o
  -2   5   8        127.18        109.69         3.92 o
  -1   5   8        434.61        451.99         8.77 o
   0   5   8       1925.25       1965.38        20.20 o
   1   5   8        376.53        340.33        10.52 o
   2   5   8        580.22        603.32        14.62 o
   3   5   8        500.86        482.16        22.87 o
   4   5   8          1.95          0.53         3.44 o
  -5   6   8          7.87         15.97         9.22 o
  -4   6   8        158.68        146.45         7.46 o
  -3   6   8        216.39        222.48         7.55 o
  -2   6   8        305.66        290.19         6.70 o
  -1   6   8         32.71         26.32         3.97 o
   0   6   8        304.70        294.78        10.53 o
   1   6   8          9.84          9.79         2.27 o
   2   6   8         45.53         43.14         3.92 o
   3   6   8        371.40        367.50        29.46 o
   4   6   8         12.42          5.70         4.14 o
  -4   7   8         90.61         88.91         6.10 o
  -3   7   8        549.57        576.62        13.38 o
  -2   7   8        106.27        112.97         4.25 o
  -1   7   8        301.91        303.96         9.67 o
   0   7   8        162.08        167.29         8.65 o
   1   7   8         19.84         25.95         4.88 o
   2   7   8        488.11        443.27        13.52 o
   3   7   8        137.88        128.70         8.58 o
   4   7   8         65.60         58.30         7.19 o
  -4   8   8         58.86         61.75         5.31 o
  -3   8   8        241.47        255.30         9.64 o
  -2   8   8        104.85        112.70        13.22 o
  -1   8   8        318.74        314.16        20.05 o
   0   8   8        448.90        438.65        35.57 o
   1   8   8        104.88        119.49         6.12 o
   2   8   8        393.15        367.52         9.96 o
   3   8   8         79.96         83.32         7.47 o
   4   8   8        132.96        137.40        10.11 o
  -4   9   8          4.49          0.39         3.35 o
  -3   9   8         31.66         33.79         4.78 o
  -2   9   8        166.71        143.48        22.35 o
  -1   9   8         14.62         17.53         4.24 o
   0   9   8        201.79        200.95        10.46 o
   1   9   8         21.47         22.84         4.67 o
   2   9   8         39.47         42.80         7.87 o
   3   9   8         30.39         26.91         6.24 o
   4   9   8         41.31         39.64         9.10 o
  -4  10   8         22.02         19.10         6.11 o
  -3  10   8        109.34        113.90         8.86 o
  -2  10   8         28.83         34.57        12.06 o
  -1  10   8        264.54        245.40        11.81 o
   0  10   8         70.27         70.96        12.24 o
   1  10   8        267.16        247.89        28.03 o
   2  10   8         13.57         12.15         3.62 o
   3  10   8         13.12         12.70         4.30 o
  -4  11   8          1.73          2.31         7.63 o
  -3  11   8        235.62        208.10        10.57 o
  -2  11   8          0.28          0.76         3.70 o
  -1  11   8         27.64         25.79         5.28 o
   0  11   8        225.21        210.74        21.11 o
   1  11   8         52.76         41.15         7.62 o
   2  11   8          7.94          9.62         3.73 o
   3  11   8          3.46          3.44         3.94 o
  -3  12   8        175.32        214.66        10.59 o
  -2  12   8         18.06         12.35         4.90 o
  -1  12   8          0.44          0.74         3.40 o
   0  12   8        131.30        108.39        15.79 o
   1  12   8          6.82          6.77         4.73 o
   2  12   8         76.04         80.30         7.17 o
   3  12   8          1.36          0.03         3.80 o
  -3  13   8         15.90         15.21         4.81 o
  -2  13   8         44.74         36.23         6.92 o
  -1  13   8        209.36        222.14        13.03 o
   0  13   8         62.64         66.88        13.30 o
   1  13   8          0.77          5.60         4.77 o
   2  13   8         51.39         52.47         6.31 o
  -2  14   8         69.90         73.53         9.20 o
  -1  14   8         85.80        101.91        10.05 o
   0  14   8         77.61        101.11        17.03 o
   1  14   8         26.31         13.74         6.31 o
   2  14   8         66.39         77.50         9.57 o
  -2  15   8         39.65         51.11         8.20 o
  -1  15   8          7.18          5.65         5.32 o
   0  15   8         16.56         19.87        10.11 o
   1  15   8          7.37         13.65         6.46 o
  -1  16   8         22.77         29.09        11.89 o
   0  16   8          0.09          4.43         8.69 o
  -5   1   9          0.32         -0.97         4.45 o
  -4   1   9          0.01          0.98         2.96 o
  -3   1   9        245.97        231.89        14.62 o
  -2   1   9        140.83        151.11         4.66 o
  -1   1   9       1130.41       1153.46        11.04 o
   0   1   9        595.86        601.23         5.92 o
   1   1   9        966.91        959.70        10.61 o
   2   1   9          0.46          0.25         1.03 o
   3   1   9        160.52        155.57         4.85 o
   4   1   9         15.69         15.75         4.03 o
  -5   2   9          7.35          7.06         5.30 o
  -4   2   9         13.25         12.38         5.99 o
  -3   2   9        140.28        141.34         5.76 o
  -2   2   9          0.54         -1.00         1.42 o
  -1   2   9       2541.25       2462.96        20.08 o
   0   2   9         54.91         52.03         1.88 o
   1   2   9        100.42        111.42         3.15 o
   2   2   9        223.64        211.61         5.06 o
   3   2   9          3.31          1.04         2.29 o
   4   2   9        194.11        197.58        13.19 o
  -5   3   9          0.04         -3.58         4.51 o
  -4   3   9          9.03         18.31         4.02 o
  -3   3   9       1197.14       1167.64        18.42 o
  -2   3   9        491.00        518.22         8.59 o
  -1   3   9         51.94         46.80         2.43 o
   0   3   9        648.92        653.00         7.30 o
   1   3   9         33.95         28.97         2.26 o
   2   3   9         52.28         49.09         2.57 o
   3   3   9         11.54         11.99         3.03 o
   4   3   9         61.99         75.30         7.56 o
  -5   4   9         19.81          9.05         8.34 o
  -4   4   9         23.25         23.67         3.64 o
  -3   4   9          1.86         -0.42         2.06 o
  -2   4   9        156.66        145.16         5.58 o
  -1   4   9        627.36        611.66         9.83 o
   0   4   9       1013.31       1039.24        15.09 o
   1   4   9         10.27          6.61         1.58 o
   2   4   9         52.53         63.33         3.64 o
   3   4   9          3.41         -0.91         3.43 o
   4   4   9          5.85          7.77         4.36 o
  -5   5   9         77.54        112.82        18.09 o
  -4   5   9        274.30        263.09         9.12 o
  -3   5   9        140.86        138.92         6.29 o
  -2   5   9       1359.24       1356.15        24.84 o
  -1   5   9        489.95        469.83         8.51 o
   0   5   9         17.48         16.65         2.27 o
   1   5   9          0.90          0.40         1.60 o
   2   5   9        171.33        163.89         6.58 o
   3   5   9        213.06        210.84        17.84 o
   4   5   9          0.19          0.09         4.70 o
  -4   6   9         67.59         79.34         5.78 o
  -3   6   9          2.37          0.35         2.11 o
  -2   6   9          9.64          7.73         1.97 o
  -1   6   9        244.85        254.78         7.67 o
   0   6   9        309.61        308.96         7.74 o
   1   6   9        372.36        364.75         9.46 o
   2   6   9        590.63        552.65        12.13 o
   3   6   9         44.71         54.03         6.07 o
   4   6   9        143.34        135.76        11.11 o
  -4   7   9        102.90         99.27         8.01 o
  -3   7   9         88.16         84.73         5.36 o
  -2   7   9        814.91        818.91        14.39 o
  -1   7   9         60.91         56.52         5.01 o
   0   7   9        170.33        165.50         8.37 o
   1   7   9        357.89        362.02        22.65 o
   2   7   9         45.63         50.03         4.46 o
   3   7   9        166.25        183.76        10.32 o
   4   7   9          0.78          0.49         3.95 o
  -4   8   9         11.88          5.80         3.79 o
  -3   8   9        120.00        114.61         7.17 o
  -2   8   9          2.14         -1.44         3.02 o
  -1   8   9        142.34        155.23        16.76 o
   0   8   9          3.22          2.70         2.63 o
   1   8   9        380.54        387.14        11.01 o
   2   8   9        191.20        179.49        15.52 o
   3   8   9          2.13         -0.41         3.33 o
   4   8   9          7.39          8.78         7.26 o
  -4   9   9          1.25          2.17         4.89 o
  -3   9   9          1.00         -2.90         4.12 o
  -2   9   9         11.46         18.27         5.00 o
  -1   9   9        249.34        249.77        12.59 o
   0   9   9        292.14        286.09        14.72 o
   1   9   9        323.13        309.87        14.76 o
   2   9   9        332.91        323.15        10.43 o
   3   9   9        153.48        144.52        14.69 o
  -4  10   9          0.58          1.10         4.70 o
  -3  10   9          4.27          8.35         3.72 o
  -2  10   9         72.73         80.72         8.57 o
  -1  10   9         79.06         69.72         7.75 o
   0  10   9        512.88        504.33        27.67 o
   1  10   9          0.88          1.75         3.95 o
   2  10   9          0.22         -1.61         2.83 o
   3  10   9          6.71         10.23         4.02 o
  -3  11   9          1.23         -5.30         3.53 o
  -2  11   9        145.12        184.48        13.07 o
  -1  11   9          4.11          6.75         3.97 o
   0  11   9         82.65        109.98        16.14 o
   1  11   9        201.94        187.77        25.63 o
   2  11   9         69.72         78.25         7.57 o
   3  11   9        270.66        298.42        12.93 o
  -3  12   9         24.14         31.49         7.05 o
  -2  12   9         27.94         44.26         7.98 o
  -1  12   9         69.63         58.72         7.50 o
   0  12   9         54.81         60.31        12.42 o
   1  12   9         45.61         46.61         8.13 o
   2  12   9         10.65         10.28         4.00 o
   3  12   9          0.61          0.10         3.90 o
  -3  13   9         80.93         92.93        10.64 o
  -2  13   9         22.74         27.54         6.48 o
  -1  13   9         29.31         21.96         5.61 o
   0  13   9          0.53          1.77         6.92 o
   1  13   9         66.38         70.98        10.28 o
   2  13   9        172.41        178.48        10.89 o
  -2  14   9          0.12         -3.59         4.03 o
  -1  14   9        202.89        200.31        13.00 o
   0  14   9        132.97        161.96        22.00 o
   1  14   9          0.55          4.13         5.66 o
   2  14   9         88.71         71.71         7.60 o
  -1  15   9          0.16          4.61         8.16 o
   0  15   9         93.00        129.50        19.87 o
   1  15   9         43.23         54.28        10.39 o
  -5   0  10          3.03         12.06         7.81 o
  -4   0  10        464.81        485.37        21.27 o
  -3   0  10        148.62        143.21         9.30 o
  -2   0  10       1951.15       2007.56        37.61 o
  -1   0  10          5.80          5.17         1.77 o
   0   0  10        622.88        676.84         9.63 o
   1   0  10        867.45        890.76        14.06 o
   2   0  10        452.88        423.45         8.24 o
   3   0  10        416.75        427.25        10.29 o
   4   0  10         67.52         58.24         8.74 o
  -5   1  10          7.03          8.81         5.61 o
  -4   1  10          4.88          1.25         3.35 o
  -3   1  10       1018.11        968.21        20.25 o
  -2   1  10         88.59         84.15         3.31 o
  -1   1  10         41.45         32.88         1.96 o
   0   1  10       1076.11       1101.12        10.31 o
   1   1  10        163.63        153.44         3.23 o
   2   1  10        724.84        714.86         8.11 o
   3   1  10        111.31         98.85         5.31 o
   4   1  10         43.70         33.22         5.13 o
  -5   2  10         99.77         96.79        11.54 o
  -4   2  10        143.77        100.14         9.68 o
  -3   2  10        434.34        429.36        10.60 o
  -2   2  10         63.07         64.89         3.81 o
  -1   2  10        246.20        237.82         4.50 o
   0   2  10          1.46          2.27         1.06 o
   1   2  10        201.16        204.50         3.84 o
   2   2  10         61.36         61.56         3.31 o
   3   2  10         13.03         10.30         2.64 o
   4   2  10          0.17          2.17         2.97 o
  -5   3  10          0.71         -0.30         4.87 o
  -4   3  10         97.60        103.99         7.98 o
  -3   3  10        203.14        207.88         7.50 o
  -2   3  10        108.54        114.25         5.45 o
  -1   3  10        406.15        426.04         7.56 o
   0   3  10         29.53         23.86         1.70 o
   1   3  10         15.34         15.02         1.84 o
   2   3  10         67.90         62.09         3.34 o
   3   3  10         24.39         14.56         3.24 o
   4   3  10         38.16         45.26         6.43 o
  -5   4  10        101.08        110.52        18.09 o
  -4   4  10        201.18        198.77        11.60 o
  -3   4  10        148.68        132.64         8.63 o
  -2   4  10        666.59        665.35         9.79 o
  -1   4  10         70.03         79.94         4.38 o
   0   4  10       1710.00       1778.28        18.93 o
   1   4  10        612.00        660.01        13.95 o
   2   4  10          0.78          1.72         1.86 o
   3   4  10        110.66        115.21        13.53 o
   4   4  10         12.10          4.97         4.11 o
  -4   5  10          1.77         -1.18         3.34 o
  -3   5  10        110.04         97.73         8.91 o
  -2   5  10        291.93        300.49         6.19 o
  -1   5  10          3.42          4.56         1.89 o
   0   5  10         18.66         18.11         1.96 o
   1   5  10        160.42        152.38         5.55 o
   2   5  10        422.49        410.14        10.24 o
   3   5  10         30.62         34.15         5.25 o
   4   5  10          0.21         -0.12         4.63 o
  -4   6  10        120.92        123.80        13.26 o
  -3   6  10        246.29        283.06         8.51 o
  -2   6  10         88.85         88.31         4.12 o
  -1   6  10        219.23        239.21         9.73 o
   0   6  10         90.43        104.18         5.04 o
   1   6  10         18.97         16.03         2.83 o
   2   6  10        272.20        258.04        12.01 o
   3   6  10         47.87         45.06         5.70 o
   4   6  10          0.65          3.58         4.17 o
  -4   7  10         20.21         19.58         4.71 o
  -3   7  10         48.19         51.27         7.48 o
  -2   7  10        270.89        272.89         8.03 o
  -1   7  10       1252.32       1188.31        24.06 o
   0   7  10        701.89        700.68        17.74 o
   1   7  10        392.10        405.02        18.49 o
   2   7  10        328.55        299.27         9.02 o
   3   7  10         26.32         21.42         4.81 o
   4   7  10        161.12        149.56        17.22 o
  -4   8  10         36.20         30.13         6.94 o
  -3   8  10        169.09        201.13        11.71 o
  -2   8  10         65.65         69.58         6.99 o
  -1   8  10          1.71         -0.64         2.75 o
   0   8  10         22.48         20.18         3.06 o
   1   8  10        806.84        800.25        25.05 o
   2   8  10         18.49         14.66         3.38 o
   3   8  10          0.32         -3.82         3.53 o
  -4   9  10         95.33        113.84        29.54 o
  -3   9  10         21.81         18.60         4.76 o
  -2   9  10        360.95        363.83        20.22 o
  -1   9  10       1483.63       1400.06        34.22 o
   0   9  10          2.62          4.20         6.47 o
   1   9  10        196.65        189.38        13.67 o
   2   9  10        194.46        197.71         8.18 o
   3   9  10         45.22         41.36         8.45 o
  -4  10  10          0.71          8.77         5.66 o
  -3  10  10          9.12          9.82         4.94 o
  -2  10  10         10.95         15.90         4.81 o
  -1  10  10         51.55         56.56         7.24 o
   0  10  10         17.82         17.93         6.39 o
   1  10  10          0.05          1.44         3.76 o
   2  10  10          8.67         15.10         3.96 o
   3  10  10          0.19         -0.15         3.88 o
  -3  11  10        167.45        152.55        12.91 o
  -2  11  10        180.06        163.17        23.42 o
  -1  11  10         12.45         13.54         4.65 o
   0  11  10        136.43        143.77        12.91 o
   1  11  10        135.92        129.33        12.45 o
   2  11  10          0.55         -4.01         2.67 o
   3  11  10          0.87         -5.25         3.50 o
  -3  12  10         60.32         71.26         9.46 o
  -2  12  10        156.80        135.43        16.14 o
  -1  12  10        143.26        150.17        11.89 o
   0  12  10        206.38        230.08        23.59 o
   1  12  10        115.36        126.04        13.04 o
   2  12  10        189.21        161.20        10.31 o
  -2  13  10          2.16         -5.30         3.53 o
  -1  13  10          6.77         26.82         6.33 o
   0  13  10         21.45         33.70        10.64 o
   1  13  10          9.14         -2.18         5.41 o
   2  13  10         60.48         70.98         7.55 o
  -2  14  10          2.18         -5.50         7.27 o
  -1  14  10          0.24         -2.84         6.56 o
   0  14  10        152.72        130.92        19.34 o
   1  14  10         98.78        119.07        13.48 o
  -1  15  10         23.03         27.50        11.89 o
   0  15  10         20.00         34.59        11.53 o
  -5   1  11          0.94         -1.13         5.12 o
  -4   1  11          1.12          2.87         3.34 o
  -3   1  11        144.40        143.22         8.59 o
  -2   1  11         69.87         69.90         2.83 o
  -1   1  11        289.94        290.12         5.59 o
   0   1  11        372.95        369.37         5.12 o
   1   1  11         50.89         39.56         2.04 o
   2   1  11        189.55        209.82         3.88 o
   3   1  11         24.83         20.16         3.18 o
   4   1  11        125.05        108.70         8.12 o
  -5   2  11          8.99          7.70         5.96 o
  -4   2  11        330.66        333.57        12.84 o
  -3   2  11         87.07         91.15         6.97 o
  -2   2  11         23.97         25.24         2.82 o
  -1   2  11       1549.32       1501.28        21.16 o
   0   2  11          0.14          0.50         1.11 o
   1   2  11        392.15        396.16         5.49 o
   2   2  11        180.45        178.08         4.14 o
   3   2  11         25.92         23.78         3.23 o
   4   2  11         65.85         75.78         6.16 o
  -4   3  11         56.20         68.29        10.60 o
  -3   3  11        477.21        450.74        10.86 o
  -2   3  11       2244.33       2118.82        29.11 o
  -1   3  11        484.58        487.25        10.55 o
   0   3  11          3.05          3.48         1.41 o
   1   3  11       2641.97       2612.06        26.15 o
   2   3  11        343.14        370.67         6.32 o
   3   3  11          1.87          1.65         2.54 o
   4   3  11          5.59          2.48         4.11 o
  -4   4  11          1.83          5.77         3.68 o
  -3   4  11         87.51         84.21         5.56 o
  -2   4  11        406.62        399.24        11.34 o
  -1   4  11        556.68        547.25        13.37 o
   0   4  11          4.67          4.95         1.42 o
   1   4  11        209.67        223.38         5.91 o
   2   4  11         51.65         45.74         3.46 o
   3   4  11         24.19         32.36         5.25 o
   4   4  11         10.93         17.82         5.05 o
  -4   5  11          2.15         -2.18         3.15 o
  -3   5  11        408.47        412.78        16.11 o
  -2   5  11        117.60        126.69         8.03 o
  -1   5  11        507.48        521.99        14.11 o
   0   5  11       2041.10       2033.73        32.82 o
   1   5  11         17.17         20.40         2.45 o
   2   5  11        130.60        122.37         6.44 o
   3   5  11         31.78         36.74         7.73 o
   4   5  11          2.53          1.43         5.07 o
  -4   6  11          6.76          8.60         4.03 o
  -3   6  11        336.63        334.69        11.90 o
  -2   6  11        623.72        606.57        16.86 o
  -1   6  11         20.22         24.72         3.42 o
   0   6  11        722.13        723.85        10.89 o
   1   6  11          8.31          9.41         2.38 o
   2   6  11         33.89         38.29         4.14 o
   3   6  11         35.46         44.18         7.86 o
   4   6  11         18.32         15.13         5.20 o
  -4   7  11          4.50          2.32         5.16 o
  -3   7  11        139.76        134.95         8.76 o
  -2   7  11          7.75          7.82         3.48 o
  -1   7  11         81.88         89.13         7.35 o
   0   7  11        172.17        181.25         7.80 o
   1   7  11          0.05          0.46         3.61 o
   2   7  11          0.01         -1.69         2.46 o
   3   7  11        153.06        156.79         9.98 o
  -4   8  11         11.08         17.05         6.47 o
  -3   8  11         74.68         66.01         8.44 o
  -2   8  11         91.19         76.29         6.98 o
  -1   8  11         11.53          8.10         2.78 o
   0   8  11         77.10         75.36         6.92 o
   1   8  11        394.30        411.15        24.57 o
   2   8  11        205.29        208.78        10.57 o
   3   8  11         51.71         41.52         7.07 o
  -4   9  11         52.24         79.60        10.10 o
  -3   9  11         19.56         23.41         5.25 o
  -2   9  11          1.49          6.29         3.49 o
  -1   9  11        183.46        168.77        15.45 o
   0   9  11         70.29         67.76         5.19 o
   1   9  11          1.91          2.79         4.12 o
   2   9  11          0.53          1.11         2.72 o
   3   9  11          1.00          1.30         3.74 o
  -3  10  11        124.42        145.78        12.14 o
  -2  10  11        177.64        152.43        11.92 o
  -1  10  11         18.86         18.59         4.98 o
   0  10  11         37.95         38.82         5.27 o
   1  10  11        121.14        126.97        14.72 o
   2  10  11        292.01        275.29        10.50 o
   3  10  11          0.29         -4.65         3.76 o
  -3  11  11          7.38          3.99         4.04 o
  -2  11  11        177.67        151.14        15.97 o
  -1  11  11        136.37        125.76        13.04 o
   0  11  11          0.41         -1.88         4.22 o
   1  11  11          7.83          0.26         5.50 o
   2  11  11         11.08          0.08         4.30 o
  -3  12  11         13.40         19.87        10.82 o
  -2  12  11         53.04         49.04         7.88 o
  -1  12  11         64.50         69.01        11.97 o
   0  12  11        320.63        360.07        19.00 o
   1  12  11         24.28         25.97         7.17 o
   2  12  11          5.50          8.23         4.21 o
  -2  13  11         13.31         -4.61         7.45 o
  -1  13  11          0.01          3.26         4.49 o
   0  13  11          6.04         12.54         6.20 o
   1  13  11          0.23         -2.37         4.45 o
   2  13  11         13.18         11.09         8.34 o
  -1  14  11         94.01        119.39        19.34 o
   0  14  11          0.00          3.29         5.66 o
   1  14  11         26.60         41.51        12.59 o
  -4   0  12          2.42          1.77         5.23 o
  -3   0  12         10.00          5.57         4.54 o
  -2   0  12        714.83        677.34        22.88 o
  -1   0  12         47.87         57.26         5.04 o
   0   0  12       2206.10       2296.59        52.87 o
   1   0  12         69.46         76.17         4.07 o
   2   0  12        352.46        330.62         8.76 o
   3   0  12          1.15          8.25         3.88 o
   4   0  12         66.07         67.32         9.75 o
  -4   1  12          0.62         -1.38         3.19 o
  -3   1  12         89.60         87.76         7.09 o
  -2   1  12        164.06        173.51         5.25 o
  -1   1  12         34.41         38.79         2.52 o
   0   1  12        107.86        103.37         3.09 o
   1   1  12         31.17         35.22         2.08 o
   2   1  12        152.75        145.77         3.79 o
   3   1  12         12.82         12.94         2.94 o
   4   1  12          9.02          8.59         3.55 o
  -4   2  12         14.12         11.07         4.18 o
  -3   2  12         35.70         28.94         4.71 o
  -2   2  12        100.06        102.70         5.21 o
  -1   2  12        552.87        538.81         9.51 o
   0   2  12        674.49        675.83        10.33 o
   1   2  12        167.88        168.59         3.75 o
   2   2  12          5.90          6.64         1.61 o
   3   2  12         16.26         14.36         3.02 o
   4   2  12          4.92          6.27         3.47 o
  -4   3  12        187.38        171.46        10.63 o
  -3   3  12         53.57         49.93         5.65 o
  -2   3  12         32.83         28.43         3.97 o
  -1   3  12        184.14        174.25         5.00 o
   0   3  12         33.78         32.02         2.34 o
   1   3  12         74.67         74.78         4.37 o
   2   3  12         16.26         16.83         2.38 o
   3   3  12          8.48          9.11         3.60 o
   4   3  12          5.58         11.09         4.64 o
  -4   4  12          0.65         -0.08         3.17 o
  -3   4  12        237.76        231.10        10.94 o
  -2   4  12          0.18          1.11         2.12 o
  -1   4  12         86.71         82.13         4.83 o
   0   4  12        468.15        457.02         7.91 o
   1   4  12        771.04        742.72        10.55 o
   2   4  12         10.72          9.11         2.35 o
   3   4  12         75.02         78.87         7.45 o
   4   4  12        107.63        101.72         9.17 o
  -4   5  12          0.97          2.97         3.99 o
  -3   5  12          0.39         -0.90         2.38 o
  -2   5  12        137.00        137.90         7.04 o
  -1   5  12        199.18        197.56         6.75 o
   0   5  12        133.68        141.77         7.85 o
   1   5  12         22.61         21.64         2.86 o
   2   5  12         50.37         48.32         3.93 o
   3   5  12          0.61          7.92         4.05 o
  -4   6  12          2.07         -0.76         4.45 o
  -3   6  12         21.48         21.99         3.81 o
  -2   6  12        457.70        442.38        12.32 o
  -1   6  12        198.91        201.82         7.99 o
   0   6  12         36.59         38.28         2.72 o
   1   6  12        324.34        324.07        12.93 o
   2   6  12         67.81         78.87        11.66 o
   3   6  12         71.93         70.34         7.09 o
  -4   7  12         24.39         39.83        11.35 o
  -3   7  12         92.57         84.24         8.20 o
  -2   7  12          4.35          6.16         3.00 o
  -1   7  12         22.52         24.88         3.77 o
   0   7  12        443.77        456.06        11.49 o
   1   7  12          2.38          3.62         4.01 o
   2   7  12         30.37         37.73         4.32 o
   3   7  12        155.69        149.08        10.05 o
  -4   8  12         38.19         36.72        11.71 o
  -3   8  12         24.13         25.21         5.21 o
  -2   8  12        146.55        151.59        14.36 o
  -1   8  12        298.89        303.22        14.88 o
   0   8  12          1.28          0.52         2.20 o
   1   8  12        614.94        624.63        22.62 o
   2   8  12          0.60          2.40         3.28 o
   3   8  12          0.43         -2.20         4.29 o
  -3   9  12          0.05          4.46         4.01 o
  -2   9  12          0.43          1.88         3.40 o
  -1   9  12         10.96         16.55         3.52 o
   0   9  12        160.72        184.50        10.07 o
   1   9  12        317.64        307.17        16.01 o
   2   9  12          2.61          2.97         3.00 o
   3   9  12        139.84        146.54        10.41 o
  -3  10  12          4.38          6.59         4.21 o
  -2  10  12         23.05         25.17         5.15 o
  -1  10  12          0.00          0.75         2.70 o
   0  10  12         57.38         60.42         6.62 o
   1  10  12         52.07         63.24        18.09 o
   2  10  12         74.88         66.25         7.78 o
  -3  11  12         26.01         27.03         7.53 o
  -2  11  12          3.88          9.63         4.10 o
  -1  11  12         70.84         57.71         5.77 o
   0  11  12          2.14         -1.30         3.23 o
   1  11  12         17.29         16.27         8.43 o
   2  11  12        115.47        119.60         7.87 o
  -2  12  12          1.76          5.85         8.34 o
  -1  12  12         37.16         27.14        10.64 o
   0  12  12         45.97         33.86         6.73 o
   1  12  12         47.43         51.21         9.14 o
   2  12  12         21.85         28.78         5.55 o
  -2  13  12          0.27          8.69         8.87 o
  -1  13  12        108.27        117.61        18.98 o
   0  13  12         99.48        101.43        12.64 o
   1  13  12         16.50         11.89         6.33 o
  -1  14  12          2.75          8.69         8.51 o
   0  14  12          3.02         -6.82         4.55 o
  -4   1  13         36.27         44.17         6.36 o
  -3   1  13         74.20         80.51         6.02 o
  -2   1  13        989.08        962.80        13.76 o
  -1   1  13        110.01        100.71         4.54 o
   0   1  13        237.12        241.69         5.43 o
   1   1  13        357.47        350.23         5.56 o
   2   1  13        118.17        107.81         3.56 o
   3   1  13         24.28         27.02         3.60 o
   4   1  13          0.00         -4.45         3.59 o
  -4   2  13        237.86        242.81        14.47 o
  -3   2  13         36.87         36.98         5.03 o
  -2   2  13        309.34        291.07         7.85 o
  -1   2  13        194.78        191.84         5.96 o
   0   2  13        708.78        728.10        10.64 o
   1   2  13        306.35        306.15         5.20 o
   2   2  13         24.36         29.81         2.39 o
   3   2  13        150.82        149.22         6.94 o
  -4   3  13          0.43         -1.47         6.05 o
  -3   3  13        119.80        115.35         8.29 o
  -2   3  13        106.62        103.42         6.00 o
  -1   3  13          1.33          0.19         1.74 o
   0   3  13          2.71          6.04         1.88 o
   1   3  13         82.71         85.23         4.15 o
   2   3  13          0.07          0.62         1.83 o
   3   3  13        515.03        505.58        14.31 o
  -4   4  13        130.67        135.95        13.00 o
  -3   4  13         71.11         72.82         9.63 o
  -2   4  13         28.57         32.96         3.87 o
  -1   4  13          0.03         -1.39         2.14 o
   0   4  13        423.87        408.66         8.47 o
   1   4  13        210.10        211.28         5.47 o
   2   4  13         95.44         92.88         4.43 o
   3   4  13        197.51        204.91        11.63 o
  -4   5  13         17.11         26.79        11.00 o
  -3   5  13          0.62          0.01         3.11 o
  -2   5  13         27.60         14.94         4.14 o
  -1   5  13         58.02         57.34         5.04 o
   0   5  13        326.00        324.59         7.47 o
   1   5  13         63.53         54.84         4.91 o
   2   5  13         94.18         89.52         5.16 o
   3   5  13        152.64        134.01         9.54 o
  -4   6  13         33.52         30.33        11.71 o
  -3   6  13        246.75        245.15        11.54 o
  -2   6  13          5.34          5.39         2.90 o
  -1   6  13        835.75        791.86        19.89 o
   0   6  13         21.85         18.74         2.53 o
   1   6  13         11.33         14.74         2.76 o
   2   6  13        659.42        632.13        37.57 o
   3   6  13          0.59          5.32         4.02 o
  -4   7  13          2.74          6.03         8.34 o
  -3   7  13         37.57         45.14        14.15 o
  -2   7  13        308.65        291.79        14.06 o
  -1   7  13        106.75         94.33         6.60 o
   0   7  13          8.50         10.46         2.74 o
   1   7  13          0.44         -0.11         2.60 o
   2   7  13         12.21         12.14         3.35 o
   3   7  13          1.53         -5.18         4.88 o
  -3   8  13          3.12          8.03         4.96 o
  -2   8  13         94.38         79.39         6.56 o
  -1   8  13          0.11          3.74         3.51 o
   0   8  13          5.61          3.33         2.86 o
   1   8  13         21.17         30.38         9.67 o
   2   8  13          0.86         -1.87         3.18 o
   3   8  13          6.37          4.71         4.10 o
  -3   9  13        117.83        128.06        12.67 o
  -2   9  13          2.24          4.03         3.01 o
  -1   9  13         54.05         55.31         5.37 o
   0   9  13        198.38        218.24        11.15 o
   1   9  13         26.41         12.52         5.29 o
   2   9  13         93.79         80.90         6.33 o
  -3  10  13         68.59         72.49        18.27 o
  -2  10  13          0.21          0.35         3.57 o
  -1  10  13         87.55         74.89         6.27 o
   0  10  13          0.00          1.92         3.46 o
   1  10  13          4.02          4.85         9.58 o
   2  10  13        101.05        109.48         7.54 o
  -2  11  13          0.04         -2.04         4.26 o
  -1  11  13        328.69        385.53        14.91 o
   0  11  13        312.09        301.89        12.99 o
   1  11  13         20.74         28.49         7.53 o
   2  11  13         75.41         68.49         7.69 o
  -2  12  13         12.28         31.93        14.63 o
  -1  12  13          0.00          0.89         5.27 o
   0  12  13        119.64        112.62        27.58 o
   1  12  13         23.62         12.25         9.05 o
  -1  13  13         52.20         55.58        10.33 o
   0  13  13          0.06         -6.02         4.75 o
   1  13  13        217.04        257.22        26.96 o
  -4   0  14        241.81        207.73        23.42 o
  -3   0  14        323.63        310.94        17.14 o
  -2   0  14          0.83         -1.52         2.33 o
  -1   0  14         12.80         21.04         4.25 o
   0   0  14       1689.96       1739.67        23.61 o
   1   0  14        366.09        365.80        12.90 o
   2   0  14        344.09        353.31         9.67 o
   3   0  14         37.35         27.26         5.26 o
  -4   1  14          5.58          2.91         5.43 o
  -3   1  14        146.82        139.15         8.02 o
  -2   1  14        164.48        151.45         5.40 o
  -1   1  14       1191.34       1190.09        16.14 o
   0   1  14         82.56         83.67         4.71 o
   1   1  14        246.03        227.97         5.03 o
   2   1  14        273.74        287.45         6.31 o
   3   1  14         35.97         33.87         3.98 o
  -4   2  14          4.57          3.46         5.39 o
  -3   2  14        113.31        118.50        10.32 o
  -2   2  14         96.71         87.37         6.48 o
  -1   2  14        702.66        688.68        12.21 o
   0   2  14        108.31        104.71         4.36 o
   1   2  14         18.09         19.77         2.25 o
   2   2  14          4.88          4.41         1.88 o
   3   2  14         38.68         29.89         3.77 o
  -4   3  14         22.64         19.16         9.40 o
  -3   3  14          4.28          1.85         3.32 o
  -2   3  14         33.33         32.65         3.90 o
  -1   3  14        327.56        323.55         7.99 o
   0   3  14        460.86        483.47         9.35 o
   1   3  14         13.79         14.26         2.21 o
   2   3  14          1.24          1.45         2.22 o
   3   3  14         25.95         31.96         5.18 o
  -4   4  14          5.49         14.01         8.51 o
  -3   4  14         18.88         25.71         4.80 o
  -2   4  14        431.84        412.19        11.06 o
  -1   4  14         18.78         20.45         3.53 o
   0   4  14          9.47         12.27         2.51 o
   1   4  14         79.57         81.32         4.19 o
   2   4  14          8.77         10.74         2.69 o
   3   4  14          8.71          6.19         4.13 o
  -4   5  14          2.99          0.00         7.45 o
  -3   5  14         60.12         57.15         6.32 o
  -2   5  14          1.36         -2.61         2.58 o
  -1   5  14        377.65        386.20        11.31 o
   0   5  14          1.80         -0.15         1.94 o
   1   5  14          1.01         -0.41         2.06 o
   2   5  14         97.48         96.42         5.51 o
   3   5  14         11.68          5.38         4.30 o
  -4   6  14          7.81          8.87         8.87 o
  -3   6  14         76.82         68.58        11.85 o
  -2   6  14         11.99          1.48         2.89 o
  -1   6  14          0.33         -1.28         2.56 o
   0   6  14         44.52         40.72         4.69 o
   1   6  14         41.76         44.64         3.89 o
   2   6  14         29.89         35.05         4.32 o
   3   6  14          8.69          5.58         4.15 o
  -3   7  14         25.31         19.53         5.34 o
  -2   7  14         31.76         29.21         4.62 o
  -1   7  14         35.07         31.28         4.38 o
   0   7  14         47.37         58.48         6.43 o
   1   7  14        139.08        134.32         7.58 o
   2   7  14         33.25         31.53         9.23 o
   3   7  14         12.52         11.86         5.07 o
  -3   8  14         28.27         37.79         7.62 o
  -2   8  14        524.40        545.10        17.14 o
  -1   8  14         51.07         38.95         4.76 o
   0   8  14        107.26         93.51         9.82 o
   1   8  14         45.96         51.05         5.37 o
   2   8  14         15.54         18.71         4.65 o
  -3   9  14         32.51         32.90        10.91 o
  -2   9  14          7.98          4.94         3.44 o
  -1   9  14        138.18        131.60         9.57 o
   0   9  14         97.31        117.71        10.47 o
   1   9  14          0.33          2.67         3.38 o
   2   9  14         10.91         12.56         4.36 o
  -3  10  14         68.22         76.28        16.14 o
  -2  10  14         35.05         32.90         9.43 o
  -1  10  14          1.34          5.24         3.79 o
   0  10  14         32.62         34.08         6.23 o
   1  10  14         19.61         26.15         5.31 o
   2  10  14         99.95        109.50        19.41 o
  -2  11  14         38.12         32.30        11.09 o
  -1  11  14          5.96          3.01        10.29 o
   0  11  14         46.61         44.34         8.84 o
   1  11  14          0.69          3.04         5.32 o
  -1  12  14          8.38         -1.44         5.29 o
   0  12  14         23.91         19.60         7.02 o
   1  12  14         44.02         36.19        12.77 o
  -4   1  15         29.28         28.32         7.53 o
  -3   1  15          4.82          0.84         2.68 o
  -2   1  15         24.58         24.56         3.29 o
  -1   1  15        233.03        240.84         7.75 o
   0   1  15        148.82        148.31         5.61 o
   1   1  15         65.99         73.91         3.36 o
   2   1  15          3.70          4.04         2.08 o
   3   1  15         55.87         61.30         5.22 o
  -4   2  15         18.19         15.14         6.84 o
  -3   2  15        127.11        123.88         9.01 o
  -2   2  15        118.26        112.42         5.96 o
  -1   2  15         53.95         53.70         4.14 o
   0   2  15        305.18        297.42         7.32 o
   1   2  15          9.75          9.00         2.13 o
   2   2  15         48.27         51.22         5.15 o
   3   2  15         30.95         31.81         3.98 o
  -4   3  15         10.83          8.51         9.22 o
  -3   3  15        103.95        115.37         8.71 o
  -2   3  15        344.51        345.27        11.06 o
  -1   3  15          3.44          4.57         2.37 o
   0   3  15        178.39        169.42         6.48 o
   1   3  15          7.91          6.52         2.08 o
   2   3  15        169.91        167.47         7.83 o
   3   3  15          3.56         11.48         3.60 o
  -4   4  15          1.64          1.24         7.10 o
  -3   4  15         33.65         24.76         4.96 o
  -2   4  15         67.48         67.81         6.04 o
  -1   4  15        214.36        209.89         8.69 o
   0   4  15         47.29         52.10         3.88 o
   1   4  15         93.50        104.09         4.59 o
   2   4  15          0.36         -1.10         2.15 o
   3   4  15          1.11         -3.17         3.60 o
  -3   5  15        287.27        273.95        15.85 o
  -2   5  15         52.17         62.08         6.25 o
  -1   5  15        137.63        131.83         7.69 o
   0   5  15          1.38         -3.03         2.02 o
   1   5  15         24.23         26.46         3.39 o
   2   5  15          2.37          1.71         2.48 o
   3   5  15          3.11          7.82         5.07 o
  -3   6  15         83.82        104.06        21.91 o
  -2   6  15          2.99          2.44         2.97 o
  -1   6  15         85.90         99.83         9.32 o
   0   6  15          0.34         -3.12         2.72 o
   1   6  15          9.58          3.31         3.02 o
   2   6  15        172.68        166.40         8.34 o
  -3   7  15         26.15         22.38        10.64 o
  -2   7  15          0.15          1.25         3.07 o
  -1   7  15         41.93         51.68         5.44 o
   0   7  15         91.77        102.02        14.81 o
   1   7  15         89.34        103.06         7.00 o
   2   7  15          0.02          0.50         2.91 o
  -3   8  15          3.95          0.56         4.62 o
  -2   8  15          0.85         -0.87         2.97 o
  -1   8  15         93.47         76.41         7.64 o
   0   8  15         44.79         41.88         6.15 o
   1   8  15          8.41         10.01         3.63 o
   2   8  15          2.02         -0.19         3.43 o
  -2   9  15         10.11          7.15         4.58 o
  -1   9  15          3.73          3.12         3.88 o
   0   9  15          1.11         -1.51         3.52 o
   1   9  15        127.72        114.56         9.47 o
   2   9  15         26.61         30.81         6.42 o
  -2  10  15         10.25         13.31         6.21 o
  -1  10  15        151.99        171.16        19.07 o
   0  10  15          2.40         -1.33         4.81 o
   1  10  15          4.17         -1.51         5.10 o
  -2  11  15          1.03         -1.47         5.20 o
  -1  11  15          0.54          4.12         6.21 o
   0  11  15         14.29         18.94         7.11 o
   1  11  15        184.88        213.94        24.30 o
  -1  12  15         31.65         43.02         9.53 o
   0  12  15         23.18         31.08         8.32 o
  -3   0  16         33.71         30.74        12.99 o
  -2   0  16        264.81        238.88        12.49 o
  -1   0  16        798.57        785.99        19.24 o
   0   0  16        404.27        408.31        15.96 o
   1   0  16        370.97        385.64        16.31 o
   2   0  16         36.49         42.86         7.00 o
   3   0  16          0.96         -0.18         4.44 o
  -3   1  16          3.04          0.25         2.70 o
  -2   1  16        168.88        151.74         8.01 o
  -1   1  16        822.64        873.30        14.99 o
   0   1  16         93.25         84.57         5.58 o
   1   1  16          0.20         -0.70         1.91 o
   2   1  16         28.29         30.87         3.56 o
   3   1  16         73.97         70.37         6.07 o
  -3   2  16         43.73         51.05         6.44 o
  -2   2  16         27.84         25.39         4.10 o
  -1   2  16        331.45        326.46         9.06 o
   0   2  16         19.59         23.18         4.62 o
   1   2  16        153.64        162.81         5.53 o
   2   2  16          9.28          7.33         3.14 o
   3   2  16          3.13          7.91         4.31 o
  -3   3  16          3.25          2.47         4.43 o
  -2   3  16        177.61        183.81         8.38 o
  -1   3  16         41.81         45.29         3.99 o
   0   3  16        341.04        353.66         9.82 o
   1   3  16          0.80          1.39         1.96 o
   2   3  16         58.07         46.93         4.04 o
  -3   4  16         71.16         66.21        10.17 o
  -2   4  16         22.90         18.37         3.92 o
  -1   4  16         35.73         35.83         4.55 o
   0   4  16        260.45        259.53         7.92 o
   1   4  16        199.02        215.73         7.12 o
   2   4  16          0.71         -3.35         2.23 o
  -3   5  16         10.79          8.11         5.68 o
  -2   5  16         59.14         57.08         5.91 o
  -1   5  16         45.31         48.19         5.28 o
   0   5  16         78.64         76.19         4.71 o
   1   5  16          1.94          1.78         2.63 o
   2   5  16         29.92         37.16         4.03 o
  -3   6  16         38.43         39.05        12.77 o
  -2   6  16         24.13         30.59         4.76 o
  -1   6  16        189.42        198.09         9.90 o
   0   6  16         28.21         16.42         4.51 o
   1   6  16         76.59         82.73         9.37 o
   2   6  16          2.17         -1.83         2.85 o
  -3   7  16         54.57         49.54        23.15 o
  -2   7  16         60.14         73.60        13.00 o
  -1   7  16         28.88         32.98         5.72 o
   0   7  16        236.35        232.92        12.18 o
   1   7  16         66.22         67.28         6.08 o
   2   7  16         55.87         42.74         5.19 o
  -2   8  16        102.21         89.51         8.91 o
  -1   8  16        106.65         83.52         9.83 o
   0   8  16         41.49         36.41         5.89 o
   1   8  16         13.08         13.90         4.10 o
   2   8  16         17.23         24.52         6.05 o
  -2   9  16        123.06        150.25        19.69 o
  -1   9  16          9.57          7.27         5.92 o
   0   9  16        404.38        416.87        20.81 o
   1   9  16         30.55         21.53         5.51 o
  -2  10  16          6.52          5.65        10.55 o
  -1  10  16          3.05          4.82         8.25 o
   0  10  16          3.72          1.79         9.22 o
   1  10  16          8.17          6.49         6.20 o
  -1  11  16         90.00         75.32        13.84 o
   0  11  16          2.24          1.54         5.61 o
  -3   1  17          0.99          1.55         3.62 o
  -2   1  17         22.90         17.32         4.81 o
  -1   1  17        153.10        160.19         7.05 o
   0   1  17        156.33        150.66         6.99 o
   1   1  17          7.01          8.72         2.45 o
   2   1  17         19.05         22.48         3.84 o
  -3   2  17        128.45        123.89        28.74 o
  -2   2  17         82.05         93.83         6.70 o
  -1   2  17        127.51        114.99         6.32 o
   0   2  17        100.48        111.30         6.62 o
   1   2  17         66.52         70.96         4.92 o
   2   2  17         90.80         91.05         6.14 o
  -3   3  17         24.34         19.81         7.02 o
  -2   3  17          0.25          6.07         4.17 o
  -1   3  17         43.70         50.34         4.30 o
   0   3  17        808.47        839.33        16.49 o
   1   3  17         60.69         60.88         5.07 o
   2   3  17         46.53         58.14         8.15 o
  -3   4  17         12.78         18.17         6.58 o
  -2   4  17         67.46         80.34         8.15 o
  -1   4  17        123.44        129.86         8.21 o
   0   4  17         27.08         30.76         4.81 o
   1   4  17          1.05         -0.67         2.37 o
   2   4  17          2.08          2.83         3.07 o
  -3   5  17          0.58         -0.18         4.99 o
  -2   5  17        142.16        144.16        16.63 o
  -1   5  17        110.35        112.52         9.20 o
   0   5  17          0.46          0.64         3.73 o
   1   5  17        184.73        179.89         9.06 o
   2   5  17         79.75         65.34         5.96 o
  -3   6  17          4.09          2.83        10.82 o
  -2   6  17         68.93         59.44         9.41 o
  -1   6  17        345.83        347.34        13.98 o
   0   6  17          0.53          0.06         3.38 o
   1   6  17          7.29          5.30         3.66 o
   2   6  17         54.20         59.49         6.18 o
  -2   7  17         14.05          9.22         8.16 o
  -1   7  17          4.60          5.91         4.18 o
   0   7  17          3.95          0.92         4.77 o
   1   7  17        149.79        164.36         9.12 o
  -2   8  17          1.52          3.02         7.81 o
  -1   8  17          6.89         -2.58         4.83 o
   0   8  17         27.41         38.07         8.78 o
   1   8  17         28.75         16.87         6.53 o
  -1   9  17          0.21          5.12        13.57 o
   0   9  17          2.89          9.01         6.13 o
  -3   0  18         81.91         61.02        14.01 o
  -2   0  18        376.34        402.95        16.02 o
  -1   0  18         11.10         10.11         3.98 o
   0   0  18         57.05         69.57         8.15 o
   1   0  18        135.70        151.21        14.28 o
   2   0  18         17.66         20.36         6.39 o
  -3   1  18         24.30         23.37         7.37 o
  -2   1  18         39.95         36.24         4.62 o
  -1   1  18          8.48          9.99         2.92 o
   0   1  18          8.82          9.76         2.96 o
   1   1  18          6.23          8.69         2.86 o
   2   1  18          1.76         -1.93         3.45 o
  -3   2  18          8.51          7.25         6.46 o
  -2   2  18          4.49          1.42         3.34 o
  -1   2  18          9.83          9.93         3.01 o
   0   2  18         61.78         66.49         5.50 o
   1   2  18          1.27          2.49         2.61 o
   2   2  18         12.35         16.46         4.86 o
  -3   3  18         11.34          0.53         7.98 o
  -2   3  18         24.36         36.29        15.34 o
  -1   3  18         16.42         23.12         4.44 o
   0   3  18         32.05         32.16         4.29 o
   1   3  18         18.32         18.72         3.69 o
   2   3  18         36.41         35.33         5.87 o
  -2   4  18        209.36        209.41        18.27 o
  -1   4  18         21.18         30.15         5.70 o
   0   4  18         42.34         29.30         4.91 o
   1   4  18          0.12         -0.17         3.41 o
  -2   5  18         28.03         34.88         7.77 o
  -1   5  18        109.93        117.51         9.73 o
   0   5  18         97.55         99.21        10.30 o
   1   5  18         22.37         32.37         6.11 o
  -2   6  18          3.98          8.69         8.51 o
  -1   6  18         56.85         57.59         9.87 o
   0   6  18         98.60        110.26         9.58 o
   1   6  18         90.59        109.04        12.07 o
  -2   7  18         75.15         64.22        14.72 o
  -1   7  18         84.17         77.65        10.89 o
   0   7  18         20.06         23.14         7.40 o
   1   7  18         44.94         64.63        10.65 o
  -1   8  18         54.11         52.87        10.20 o
   0   8  18        122.76        160.95        15.48 o
  -2   1  19          1.12         -5.06         3.59 o
  -1   1  19          8.99         10.92         4.37 o
   0   1  19          0.31         -1.59         2.47 o
   1   1  19          7.47          6.69         3.29 o
  -2   2  19          5.33          5.47         7.63 o
  -1   2  19         88.76         99.55         7.60 o
   0   2  19         48.67         49.29         4.73 o
   1   2  19         63.84         72.00         6.49 o
  -2   3  19         28.48         35.04         8.40 o
  -1   3  19        122.52        143.60         9.14 o
   0   3  19         90.09        101.96         6.89 o
   1   3  19        240.65        256.94        10.73 o
  -2   4  19         16.67          7.10         8.87 o
  -1   4  19         26.80         12.20         8.60 o
   0   4  19         23.49         19.82         5.37 o
   1   4  19         88.98         92.74         7.92 o
  -2   5  19         58.39         45.41        13.66 o
  -1   5  19          4.49          5.35         5.77 o
   0   5  19          0.05         -3.28         5.39 o
   1   5  19        114.45        126.60        13.70 o
  -1   6  19         22.65         18.99         7.46 o
   0   6  19        151.78        190.41        29.98 o
  -1   0  20         26.28         23.70         6.86 o
   0   0  20          8.68          9.13         4.92 o
  -1   1  20          5.14          8.11         4.93 o
   0   1  20         67.67         73.17         5.76 o
  -1   2  20          3.18          6.32         4.58 o
   0   2  20         30.29         30.73         4.31 o
  -1   3  20          5.97          5.39         5.58 o
   0   3  20         19.65         17.22         4.71 o
  -1   4  20        116.98         99.34        18.80 o
   0   4  20         35.09         34.76        10.29 o
                                                
